# Supplementary material for: Transcriptomic and metabolomic insights from functionalized V-shaped Lactiplantibacillus plantarum towards mitigating Candida albicans virulence
Source: Biofilm. 2025 Oct 1;10:100321. doi: 10.1016/j.bioflm.2025.100321 (PMC12549387; doi:10.1016/j.bioflm.2025.100321)
Supplement: Multimedia component 1 [file mmc1.xlsx]

## Sheet: UP
http://bioinfo.org/kobas/retrieve/?taskid=0079e6ceb31849608b44bb06792bc51e
#Term	Database	ID	Input number	Background number	P-Value	Corrected P-Value	Input	Hyperlink
Metabolic pathways	KEGG PATHWAY	lmo01100	89	555	7.85707e-06	0.000997847	ACJMCBPC_00909|ACJMCBPC_01329|ACJMCBPC_01416|ACJMCBPC_00225|ACJMCBPC_01991|ACJMCBPC_01992|ACJMCBPC_02754|ACJMCBPC_03063|ACJMCBPC_00649|ACJMCBPC_01332|ACJMCBPC_01335|ACJMCBPC_01334|ACJMCBPC_02291|ACJMCBPC_02359|ACJMCBPC_00121|ACJMCBPC_01563|ACJMCBPC_01566|ACJMCBPC_02985|ACJMCBPC_03105|ACJMCBPC_01828|ACJMCBPC_00486|ACJMCBPC_01026|ACJMCBPC_01389|ACJMCBPC_02505|ACJMCBPC_01022|ACJMCBPC_02182|ACJMCBPC_…	http://www.genome.jp/kegg-bin/show_pathway?lmo01100/lmo:lmo1680%09red/lmo:lmo1681%09red/lmo:lmo1885%09red/lmo:lmo0265%09red/lmo:lmo0098%09red/lmo:lmo0437%09red/lmo:lmo1006%09red/lmo:lmo1667%09red/lmo:lmo0024%09red/lmo:lmo1756%09red/lmo:lmo1663%09red/lmo:lmo1754%09red/lmo:lmo1755%09red/lmo:lmo1433%09red/lmo:lmo1807%09red/lmo:lmo0097%09red/lmo:lmo1513%09red/lmo:lmo1774%09red/lmo:lmo1627%09red/lmo:l…
Pyruvate metabolism	KEGG PATHWAY	lmo00620	14	36	9.39338e-05	0.0059648	ACJMCBPC_01807|ACJMCBPC_03063|ACJMCBPC_03076|ACJMCBPC_00892|ACJMCBPC_03065|ACJMCBPC_02250|ACJMCBPC_00121|ACJMCBPC_00046|ACJMCBPC_01808|ACJMCBPC_03105|ACJMCBPC_00755|ACJMCBPC_00671|ACJMCBPC_01806|ACJMCBPC_00998	http://www.genome.jp/kegg-bin/show_pathway?lmo00620/lmo:lmo0355%09red/lmo:lmo1667%09red/lmo:lmo1915%09red/lmo:lmo0823%09red/lmo:lmo0722%09red/lmo:lmo1054%09red/lmo:lmo1055%09red/lmo:lmo1634%09red/lmo:lmo1053%09red
Starch and sucrose metabolism	KEGG PATHWAY	lmo00500	17	56	0.000210681	0.00891885	ACJMCBPC_00218|ACJMCBPC_02372|ACJMCBPC_02373|ACJMCBPC_03018|ACJMCBPC_01396|ACJMCBPC_00167|ACJMCBPC_03017|ACJMCBPC_03014|ACJMCBPC_00162|ACJMCBPC_00159|ACJMCBPC_00157|ACJMCBPC_00171|ACJMCBPC_02782|ACJMCBPC_00152|ACJMCBPC_00023|ACJMCBPC_02578|ACJMCBPC_02579	http://www.genome.jp/kegg-bin/show_pathway?lmo00500/lmo:lmo0261%09red/lmo:lmo0901%09red/lmo:lmo0184%09red/lmo:lmo0813%09red/lmo:lmo0018%09red/lmo:lmo2683%09red/lmo:lmo2684%09red/lmo:lmo2126%09red/lmo:lmo0319%09red/lmo:lmo2121%09red
ABC transporters	KEGG PATHWAY	lmo02010	21	82	0.000290221	0.00921452	ACJMCBPC_00574|ACJMCBPC_00575|ACJMCBPC_01012|ACJMCBPC_01013|ACJMCBPC_00286|ACJMCBPC_00284|ACJMCBPC_00572|ACJMCBPC_00573|ACJMCBPC_01413|ACJMCBPC_00901|ACJMCBPC_02541|ACJMCBPC_00694|ACJMCBPC_02486|ACJMCBPC_01687|ACJMCBPC_00158|ACJMCBPC_00192|ACJMCBPC_02487|ACJMCBPC_00154|ACJMCBPC_00155|ACJMCBPC_00176|ACJMCBPC_00571	http://www.genome.jp/kegg-bin/show_pathway?lmo02010/lmo:lmo0809%09red/lmo:lmo2715%09red/lmo:lmo2495%09red/lmo:lmo2496%09red/lmo:lmo2497%09red/lmo:lmo2498%09red/lmo:lmo2499%09red/lmo:lmo1652%09red/lmo:lmo2195%09red/lmo:lmo2194%09red/lmo:lmo0807%09red/lmo:lmo2196%09red/lmo:lmo2124%09red/lmo:lmo0278%09red/lmo:lmo1651%09red/lmo:lmo1014%09red/lmo:lmo2745%09red/lmo:lmo0847%09red/lmo:lmo1207%09red/lmo:l…
Glycolysis / Gluconeogenesis	KEGG PATHWAY	lmo00010	13	40	0.000692999	0.0176022	ACJMCBPC_01807|ACJMCBPC_01806|ACJMCBPC_03076|ACJMCBPC_00649|ACJMCBPC_02372|ACJMCBPC_02373|ACJMCBPC_00998|ACJMCBPC_01563|ACJMCBPC_01397|ACJMCBPC_01808|ACJMCBPC_03017|ACJMCBPC_03014|ACJMCBPC_03018	http://www.genome.jp/kegg-bin/show_pathway?lmo00010/lmo:lmo0261%09red/lmo:lmo2476%09red/lmo:lmo1667%09red/lmo:lmo0018%09red/lmo:lmo2455%09red/lmo:lmo1634%09red/lmo:lmo1055%09red/lmo:lmo1054%09red/lmo:lmo0319%09red/lmo:lmo1053%09red
carbohydrate transmembrane transport	Gene Ontology	GO:0034219	5	6	0.00178847	0.0283919	ACJMCBPC_02973|ACJMCBPC_00164|ACJMCBPC_03015|ACJMCBPC_02800|ACJMCBPC_03019	http://amigo.geneontology.org/amigo/term/GO:0034219
trehalose transport	Gene Ontology	GO:0015771	5	6	0.00178847	0.0283919	ACJMCBPC_02973|ACJMCBPC_00164|ACJMCBPC_03015|ACJMCBPC_02800|ACJMCBPC_03019	http://amigo.geneontology.org/amigo/term/GO:0015771
protein-phosphocysteine-trehalose phosphotransferase system transporter activity	Gene Ontology	GO:0090589	5	6	0.00178847	0.0283919	ACJMCBPC_02973|ACJMCBPC_00164|ACJMCBPC_03015|ACJMCBPC_02800|ACJMCBPC_03019	http://amigo.geneontology.org/amigo/term/GO:0090589
ATPase-coupled transmembrane transporter activity	Gene Ontology	GO:0042626	7	16	0.00335088	0.0472846	ACJMCBPC_02042|ACJMCBPC_02041|ACJMCBPC_02486|ACJMCBPC_02487|ACJMCBPC_00901|ACJMCBPC_02541|ACJMCBPC_00192	http://amigo.geneontology.org/amigo/term/GO:0042626
beta-Lactam resistance	KEGG PATHWAY	lmo01501	5	8	0.00427294	0.0542663	ACJMCBPC_01012|ACJMCBPC_01013|ACJMCBPC_01416|ACJMCBPC_00176|ACJMCBPC_02541	http://www.genome.jp/kegg-bin/show_pathway?lmo01501/lmo:lmo2745%09red/lmo:lmo1892%09red/lmo:lmo2195%09red/lmo:lmo2194%09red/lmo:lmo2196%09red
phosphoenolpyruvate-dependent sugar phosphotransferase system	Gene Ontology	GO:0009401	9	28	0.00489281	0.0564898	ACJMCBPC_00486|ACJMCBPC_00487|ACJMCBPC_03067|ACJMCBPC_02800|ACJMCBPC_03015|ACJMCBPC_01992|ACJMCBPC_02973|ACJMCBPC_00164|ACJMCBPC_03019	http://amigo.geneontology.org/amigo/term/GO:0009401
Galactose metabolism	KEGG PATHWAY	lmo00052	7	18	0.00560219	0.0579409	ACJMCBPC_00649|ACJMCBPC_01397|ACJMCBPC_00167|ACJMCBPC_02985|ACJMCBPC_00171|ACJMCBPC_02782|ACJMCBPC_00152	http://www.genome.jp/kegg-bin/show_pathway?lmo00052/lmo:lmo2476%09red/lmo:lmo2477%09red/lmo:lmo0184%09red
sequence-specific DNA binding	Gene Ontology	GO:0043565	4	5	0.00593096	0.0579409	ACJMCBPC_02396|ACJMCBPC_01148|ACJMCBPC_01586|ACJMCBPC_02295	http://amigo.geneontology.org/amigo/term/GO:0043565
cytoplasm	Gene Ontology	GO:0005737	19	95	0.00649506	0.0589195	ACJMCBPC_01807|ACJMCBPC_02291|ACJMCBPC_02254|ACJMCBPC_02295|ACJMCBPC_00766|ACJMCBPC_01018|ACJMCBPC_01586|ACJMCBPC_00604|ACJMCBPC_02496|ACJMCBPC_01397|ACJMCBPC_00603|ACJMCBPC_01976|ACJMCBPC_02943|ACJMCBPC_02396|ACJMCBPC_01148|ACJMCBPC_01026|ACJMCBPC_01547|ACJMCBPC_00649|ACJMCBPC_01334	http://amigo.geneontology.org/amigo/term/GO:0005737
transmembrane transport	Gene Ontology	GO:0055085	8	25	0.00803064	0.0679927	ACJMCBPC_02042|ACJMCBPC_02041|ACJMCBPC_02486|ACJMCBPC_02487|ACJMCBPC_02541|ACJMCBPC_02836|ACJMCBPC_02569|ACJMCBPC_02153	http://amigo.geneontology.org/amigo/term/GO:0055085
Phosphotransferase system (PTS)	KEGG PATHWAY	lmo02060	17	85	0.00981567	0.0779118	ACJMCBPC_00218|ACJMCBPC_00491|ACJMCBPC_00487|ACJMCBPC_03067|ACJMCBPC_02800|ACJMCBPC_00490|ACJMCBPC_00207|ACJMCBPC_00164|ACJMCBPC_01991|ACJMCBPC_02794|ACJMCBPC_00486|ACJMCBPC_01992|ACJMCBPC_02973|ACJMCBPC_02579|ACJMCBPC_03015|ACJMCBPC_02578|ACJMCBPC_03019	http://www.genome.jp/kegg-bin/show_pathway?lmo02060/lmo:lmo0901%09red/lmo:lmo0543%09red/lmo:lmo0399%09red/lmo:lmo0027%09red/lmo:lmo0024%09red/lmo:lmo1035%09red/lmo:lmo2683%09red/lmo:lmo2772%09red/lmo:lmo0783%09red/lmo:lmo0098%09red/lmo:lmo0097%09red/lmo:lmo0096%09red/lmo:lmo1973%09red/lmo:lmo0738%09red/lmo:lmo2684%09red
carbohydrate catabolic process	Gene Ontology	GO:0016052	5	11	0.011535	0.0861734	ACJMCBPC_03017|ACJMCBPC_03014|ACJMCBPC_03018|ACJMCBPC_02372|ACJMCBPC_02373	http://amigo.geneontology.org/amigo/term/GO:0016052
Nucleotide excision repair	KEGG PATHWAY	lmo03420	4	7	0.0134076	0.0910839	ACJMCBPC_01771|ACJMCBPC_02502|ACJMCBPC_00910|ACJMCBPC_00600	http://www.genome.jp/kegg-bin/show_pathway?lmo03420/lmo:lmo2489%09red/lmo:lmo1759%09red/lmo:lmo1234%09red/lmo:lmo2488%09red
Amino sugar and nucleotide sugar metabolism	KEGG PATHWAY	lmo00520	9	34	0.0136267	0.0910839	ACJMCBPC_00491|ACJMCBPC_00487|ACJMCBPC_00938|ACJMCBPC_00486|ACJMCBPC_02985|ACJMCBPC_00490|ACJMCBPC_01991|ACJMCBPC_00162|ACJMCBPC_01992	http://www.genome.jp/kegg-bin/show_pathway?lmo00520/lmo:lmo2477%09red/lmo:lmo0024%09red/lmo:lmo0813%09red/lmo:lmo0783%09red/lmo:lmo0098%09red/lmo:lmo0096%09red/lmo:lmo0097%09red/lmo:lmo2537%09red
Citrate cycle (TCA cycle)	KEGG PATHWAY	lmo00020	5	12	0.0151468	0.0925859	ACJMCBPC_01807|ACJMCBPC_01806|ACJMCBPC_00046|ACJMCBPC_00755|ACJMCBPC_01808	http://www.genome.jp/kegg-bin/show_pathway?lmo00020/lmo:lmo1055%09red/lmo:lmo1054%09red/lmo:lmo0355%09red/lmo:lmo1053%09red
Biosynthesis of secondary metabolites	KEGG PATHWAY	lmo01110	36	240	0.0153095	0.0925859	ACJMCBPC_01807|ACJMCBPC_00909|ACJMCBPC_02254|ACJMCBPC_01806|ACJMCBPC_01397|ACJMCBPC_00779|ACJMCBPC_00907|ACJMCBPC_01808|ACJMCBPC_02798|ACJMCBPC_01329|ACJMCBPC_03076|ACJMCBPC_01026|ACJMCBPC_01389|ACJMCBPC_02505|ACJMCBPC_02236|ACJMCBPC_02182|ACJMCBPC_01108|ACJMCBPC_01109|ACJMCBPC_02759|ACJMCBPC_00380|ACJMCBPC_02482|ACJMCBPC_00604|ACJMCBPC_00649|ACJMCBPC_00581|ACJMCBPC_00603|ACJMCBPC_02789|ACJMCBPC_…	http://www.genome.jp/kegg-bin/show_pathway?lmo01110/lmo:lmo1680%09red/lmo:lmo1681%09red/lmo:lmo1633%09red/lmo:lmo0437%09red/lmo:lmo1006%09red/lmo:lmo1667%09red/lmo:lmo1663%09red/lmo:lmo1774%09red/lmo:lmo1627%09red/lmo:lmo2758%09red/lmo:lmo1628%09red/lmo:lmo2476%09red/lmo:lmo1885%09red/lmo:lmo2455%09red/lmo:lmo2090%09red/lmo:lmo2091%09red/lmo:lmo1678%09red/lmo:lmo0355%09red/lmo:lmo1674%09red/lmo:l…
oligosaccharide catabolic process	Gene Ontology	GO:0009313	4	8	0.0186919	0.107362	ACJMCBPC_00167|ACJMCBPC_00171|ACJMCBPC_02782|ACJMCBPC_00152	http://amigo.geneontology.org/amigo/term/GO:0009313
beta-glucosidase activity	Gene Ontology	GO:0008422	5	13	0.0194435	0.107362	ACJMCBPC_03017|ACJMCBPC_03014|ACJMCBPC_03018|ACJMCBPC_02372|ACJMCBPC_02373	http://amigo.geneontology.org/amigo/term/GO:0008422
ATPase activity	Gene Ontology	GO:0016887	4	9	0.0251004	0.12751	ACJMCBPC_01018|ACJMCBPC_01561|ACJMCBPC_01562|ACJMCBPC_01547	http://amigo.geneontology.org/amigo/term/GO:0016887
tryptophan biosynthetic process	Gene Ontology	GO:0000162	4	9	0.0251004	0.12751	ACJMCBPC_01332|ACJMCBPC_01329|ACJMCBPC_01335|ACJMCBPC_01334	http://amigo.geneontology.org/amigo/term/GO:0000162
protein-phosphocysteine-sugar phosphotransferase activity	Gene Ontology	GO:0090563	5	15	0.0302594	0.147806	ACJMCBPC_02973|ACJMCBPC_00164|ACJMCBPC_03015|ACJMCBPC_02800|ACJMCBPC_03019	http://amigo.geneontology.org/amigo/term/GO:0090563
Cysteine and methionine metabolism	KEGG PATHWAY	lmo00270	7	29	0.0408724	0.192252	ACJMCBPC_02482|ACJMCBPC_02254|ACJMCBPC_00998|ACJMCBPC_01108|ACJMCBPC_01109|ACJMCBPC_00179|ACJMCBPC_01984	http://www.genome.jp/kegg-bin/show_pathway?lmo00270/lmo:lmo1680%09red/lmo:lmo1681%09red/lmo:lmo1678%09red/lmo:lmo1667%09red/lmo:lmo1595%09red/lmo:lmo2370%09red/lmo:lmo2824%09red
Biosynthesis of antibiotics	KEGG PATHWAY	lmo01130	26	178	0.0470502	0.213406	ACJMCBPC_01807|ACJMCBPC_00909|ACJMCBPC_02254|ACJMCBPC_01806|ACJMCBPC_01397|ACJMCBPC_01808|ACJMCBPC_01329|ACJMCBPC_03076|ACJMCBPC_01389|ACJMCBPC_02236|ACJMCBPC_02460|ACJMCBPC_00179|ACJMCBPC_00014|ACJMCBPC_00380|ACJMCBPC_00019|ACJMCBPC_00604|ACJMCBPC_00649|ACJMCBPC_00603|ACJMCBPC_01332|ACJMCBPC_01335|ACJMCBPC_01334|ACJMCBPC_00998|ACJMCBPC_01563|ACJMCBPC_00273|ACJMCBPC_00755|ACJMCBPC_00046	http://www.genome.jp/kegg-bin/show_pathway?lmo01130/lmo:lmo1680%09red/lmo:lmo1633%09red/lmo:lmo1667%09red/lmo:lmo1807%09red/lmo:lmo1774%09red/lmo:lmo1627%09red/lmo:lmo1054%09red/lmo:lmo1628%09red/lmo:lmo1365%09red/lmo:lmo2476%09red/lmo:lmo2455%09red/lmo:lmo2090%09red/lmo:lmo2091%09red/lmo:lmo0355%09red/lmo:lmo2824%09red/lmo:lmo1055%09red/lmo:lmo1634%09red/lmo:lmo1630%09red/lmo:lmo1053%09red/lmo:l…
Selenocompound metabolism	KEGG PATHWAY	lmo00450	3	7	0.0557704	0.236095	ACJMCBPC_02482|ACJMCBPC_02254|ACJMCBPC_01109	http://www.genome.jp/kegg-bin/show_pathway?lmo00450/lmo:lmo1680%09red/lmo:lmo1681%09red/lmo:lmo2370%09red
regulation of cell shape	Gene Ontology	GO:0008360	3	7	0.0557704	0.236095	ACJMCBPC_01973|ACJMCBPC_01690|ACJMCBPC_02012	http://amigo.geneontology.org/amigo/term/GO:0008360
Purine metabolism	KEGG PATHWAY	lmo00230	8	41	0.0731752	0.293088	ACJMCBPC_00909|ACJMCBPC_02359|ACJMCBPC_03135|ACJMCBPC_03137|ACJMCBPC_00528|ACJMCBPC_00907|ACJMCBPC_02759|ACJMCBPC_01630	http://www.genome.jp/kegg-bin/show_pathway?lmo00230/lmo:lmo1965%09red/lmo:lmo2155%09red/lmo:lmo2154%09red/lmo:lmo1885%09red/lmo:lmo1774%09red/lmo:lmo1523%09red/lmo:lmo2758%09red
Fructose and mannose metabolism	KEGG PATHWAY	lmo00051	10	56	0.073849	0.293088	ACJMCBPC_00491|ACJMCBPC_00490|ACJMCBPC_03067|ACJMCBPC_03044|ACJMCBPC_00487|ACJMCBPC_01991|ACJMCBPC_00162|ACJMCBPC_00486|ACJMCBPC_01992|ACJMCBPC_02794	http://www.genome.jp/kegg-bin/show_pathway?lmo00051/lmo:lmo0543%09red/lmo:lmo0399%09red/lmo:lmo0024%09red/lmo:lmo0813%09red/lmo:lmo2094%09red/lmo:lmo0783%09red/lmo:lmo0098%09red/lmo:lmo0096%09red/lmo:lmo0097%09red
plasma membrane	Gene Ontology	GO:0005886	18	122	0.0832319	0.320317	ACJMCBPC_03067|ACJMCBPC_00218|ACJMCBPC_02235|ACJMCBPC_03019|ACJMCBPC_02800|ACJMCBPC_00901|ACJMCBPC_02979|ACJMCBPC_02579|ACJMCBPC_00694|ACJMCBPC_00164|ACJMCBPC_03046|ACJMCBPC_02973|ACJMCBPC_01973|ACJMCBPC_03015|ACJMCBPC_02755|ACJMCBPC_02569|ACJMCBPC_02977|ACJMCBPC_02153	http://amigo.geneontology.org/amigo/term/GO:0005886
Ubiquinone and other terpenoid-quinone biosynthesis	KEGG PATHWAY	lmo00130	3	9	0.0893113	0.324072	ACJMCBPC_02789|ACJMCBPC_02798|ACJMCBPC_02505	http://www.genome.jp/kegg-bin/show_pathway?lmo00130/lmo:lmo1674%09red/lmo:lmo0437%09red
DNA repair	Gene Ontology	GO:0006281	3	9	0.0893113	0.324072	ACJMCBPC_00687|ACJMCBPC_00910|ACJMCBPC_00766	http://amigo.geneontology.org/amigo/term/GO:0006281
Sulfur relay system	KEGG PATHWAY	lmo04122	3	10	0.108575	0.383027	ACJMCBPC_01826|ACJMCBPC_01982|ACJMCBPC_01828	http://www.genome.jp/kegg-bin/show_pathway?lmo04122/lmo:lmo1593%09red/lmo:lmo1512%09red/lmo:lmo1513%09red
Butanoate metabolism	KEGG PATHWAY	lmo00650	4	17	0.118417	0.385615	ACJMCBPC_00755|ACJMCBPC_03076|ACJMCBPC_00046|ACJMCBPC_02646	http://www.genome.jp/kegg-bin/show_pathway?lmo00650/lmo:lmo0913%09red/lmo:lmo1634%09red/lmo:lmo0355%09red
Lysine biosynthesis	KEGG PATHWAY	lmo00300	4	17	0.118417	0.385615	ACJMCBPC_02291|ACJMCBPC_01026|ACJMCBPC_01389|ACJMCBPC_01566	http://www.genome.jp/kegg-bin/show_pathway?lmo00300/lmo:lmo1006%09red/lmo:lmo1588%09red/lmo:lmo0265%09red
regulation of transcription, DNA-templated	Gene Ontology	GO:0006355	9	54	0.115948	0.385615	ACJMCBPC_00701|ACJMCBPC_02295|ACJMCBPC_00166|ACJMCBPC_01582|ACJMCBPC_01586|ACJMCBPC_02393|ACJMCBPC_02396|ACJMCBPC_01148|ACJMCBPC_00151	http://amigo.geneontology.org/amigo/term/GO:0006355
Lysine degradation	KEGG PATHWAY	lmo00310	2	5	0.128434	0.397831	ACJMCBPC_01806|ACJMCBPC_02646	http://www.genome.jp/kegg-bin/show_pathway?lmo00310/lmo:lmo1055%09red/lmo:lmo0913%09red
penicillin binding	Gene Ontology	GO:0008658	2	5	0.128434	0.397831	ACJMCBPC_01849|ACJMCBPC_01416	http://amigo.geneontology.org/amigo/term/GO:0008658
Glycine, serine and threonine metabolism	KEGG PATHWAY	lmo00260	5	25	0.13266	0.401137	ACJMCBPC_01335|ACJMCBPC_00179|ACJMCBPC_00273|ACJMCBPC_01334|ACJMCBPC_01806	http://www.genome.jp/kegg-bin/show_pathway?lmo00260/lmo:lmo2425%09red/lmo:lmo1055%09red/lmo:lmo1628%09red/lmo:lmo2824%09red/lmo:lmo1627%09red
Biosynthesis of amino acids	KEGG PATHWAY	lmo01230	17	124	0.140283	0.414323	ACJMCBPC_02482|ACJMCBPC_02291|ACJMCBPC_02254|ACJMCBPC_01389|ACJMCBPC_00604|ACJMCBPC_00779|ACJMCBPC_00603|ACJMCBPC_01566|ACJMCBPC_01109|ACJMCBPC_00179|ACJMCBPC_00014|ACJMCBPC_01329|ACJMCBPC_01026|ACJMCBPC_01563|ACJMCBPC_01332|ACJMCBPC_01335|ACJMCBPC_01334	http://www.genome.jp/kegg-bin/show_pathway?lmo01230/lmo:lmo1680%09red/lmo:lmo1681%09red/lmo:lmo1588%09red/lmo:lmo0265%09red/lmo:lmo1630%09red/lmo:lmo1006%09red/lmo:lmo2370%09red/lmo:lmo1663%09red/lmo:lmo2455%09red/lmo:lmo2090%09red/lmo:lmo2091%09red/lmo:lmo1628%09red/lmo:lmo2824%09red/lmo:lmo1260%09red/lmo:lmo1633%09red/lmo:lmo1627%09red
3'-5' DNA helicase activity	Gene Ontology	GO:0043138	2	6	0.161298	0.435849	ACJMCBPC_00910|ACJMCBPC_00766	http://amigo.geneontology.org/amigo/term/GO:0043138
-	Gene Ontology	GO:0015836	2	6	0.161298	0.435849	ACJMCBPC_01690|ACJMCBPC_02012	http://amigo.geneontology.org/amigo/term/GO:0015836
flavin adenine dinucleotide binding	Gene Ontology	GO:0050660	2	6	0.161298	0.435849	ACJMCBPC_02820|ACJMCBPC_01806	http://amigo.geneontology.org/amigo/term/GO:0050660
lipid-linked peptidoglycan transporter activity	Gene Ontology	GO:0015648	2	6	0.161298	0.435849	ACJMCBPC_01690|ACJMCBPC_02012	http://amigo.geneontology.org/amigo/term/GO:0015648
Arginine biosynthesis	KEGG PATHWAY	lmo00220	3	13	0.174263	0.442628	ACJMCBPC_00604|ACJMCBPC_01389|ACJMCBPC_00603	http://www.genome.jp/kegg-bin/show_pathway?lmo00220/lmo:lmo1588%09red/lmo:lmo2090%09red/lmo:lmo2091%09red
Thiamine metabolism	KEGG PATHWAY	lmo00730	3	13	0.174263	0.442628	ACJMCBPC_01982|ACJMCBPC_01828|ACJMCBPC_02236	http://www.genome.jp/kegg-bin/show_pathway?lmo00730/lmo:lmo1593%09red/lmo:lmo1365%09red/lmo:lmo1513%09red
outer membrane-bounded periplasmic space	Gene Ontology	GO:0030288	3	13	0.174263	0.442628	ACJMCBPC_01512|ACJMCBPC_01626|ACJMCBPC_00176	http://amigo.geneontology.org/amigo/term/GO:0030288
cytosol	Gene Ontology	GO:0005829	27	220	0.181196	0.451214	ACJMCBPC_00909|ACJMCBPC_02985|ACJMCBPC_02396|ACJMCBPC_01148|ACJMCBPC_01300|ACJMCBPC_02295|ACJMCBPC_03076|ACJMCBPC_00687|ACJMCBPC_00342|ACJMCBPC_02654|ACJMCBPC_03017|ACJMCBPC_03014|ACJMCBPC_00014|ACJMCBPC_03018|ACJMCBPC_02484|ACJMCBPC_00581|ACJMCBPC_00910|ACJMCBPC_01581|ACJMCBPC_01586|ACJMCBPC_01335|ACJMCBPC_02359|ACJMCBPC_00892|ACJMCBPC_02372|ACJMCBPC_02373|ACJMCBPC_00122|ACJMCBPC_03044|ACJMCBPC_…	http://amigo.geneontology.org/amigo/term/GO:0005829
Phenylalanine, tyrosine and tryptophan biosynthesis	KEGG PATHWAY	lmo00400	4	21	0.189259	0.462228	ACJMCBPC_01332|ACJMCBPC_01329|ACJMCBPC_01335|ACJMCBPC_01334	http://www.genome.jp/kegg-bin/show_pathway?lmo00400/lmo:lmo1628%09red/lmo:lmo1630%09red/lmo:lmo1633%09red/lmo:lmo1627%09red
Microbial metabolism in diverse environments	KEGG PATHWAY	lmo01120	19	150	0.197333	0.471802	ACJMCBPC_01807|ACJMCBPC_00225|ACJMCBPC_03076|ACJMCBPC_00649|ACJMCBPC_01389|ACJMCBPC_01806|ACJMCBPC_00207|ACJMCBPC_00998|ACJMCBPC_01563|ACJMCBPC_01397|ACJMCBPC_03044|ACJMCBPC_01108|ACJMCBPC_01808|ACJMCBPC_00179|ACJMCBPC_01566|ACJMCBPC_00755|ACJMCBPC_00046|ACJMCBPC_02794|ACJMCBPC_02646	http://www.genome.jp/kegg-bin/show_pathway?lmo01120/lmo:lmo0913%09red/lmo:lmo1678%09red/lmo:lmo1588%09red/lmo:lmo0399%09red/lmo:lmo0385%09red/lmo:lmo2476%09red/lmo:lmo1667%09red/lmo:lmo2824%09red/lmo:lmo0265%09red/lmo:lmo2094%09red/lmo:lmo2455%09red/lmo:lmo0355%09red/lmo:lmo1973%09red/lmo:lmo1634%09red/lmo:lmo1055%09red/lmo:lmo1054%09red/lmo:lmo1053%09red
integral component of plasma membrane	Gene Ontology	GO:0005887	8	54	0.200609	0.471802	ACJMCBPC_01690|ACJMCBPC_00487|ACJMCBPC_00901|ACJMCBPC_00486|ACJMCBPC_02012|ACJMCBPC_01849|ACJMCBPC_02445|ACJMCBPC_01992	http://amigo.geneontology.org/amigo/term/GO:0005887
RNA degradation	KEGG PATHWAY	lmo03018	3	15	0.222853	0.514588	ACJMCBPC_00558|ACJMCBPC_01563|ACJMCBPC_00766	http://www.genome.jp/kegg-bin/show_pathway?lmo03018/lmo:lmo2757%09red/lmo:lmo2455%09red/lmo:lmo2068%09red
pyridoxal phosphate binding	Gene Ontology	GO:0030170	2	8	0.230361	0.522425	ACJMCBPC_02254|ACJMCBPC_01389	http://amigo.geneontology.org/amigo/term/GO:0030170
Alanine, aspartate and glutamate metabolism	KEGG PATHWAY	lmo00250	4	24	0.249244	0.555332	ACJMCBPC_02646|ACJMCBPC_00604|ACJMCBPC_00779|ACJMCBPC_00603	http://www.genome.jp/kegg-bin/show_pathway?lmo00250/lmo:lmo0913%09red/lmo:lmo2090%09red/lmo:lmo1663%09red/lmo:lmo2091%09red
cell division site	Gene Ontology	GO:0032153	2	9	0.265628	0.571776	ACJMCBPC_01690|ACJMCBPC_02012	http://amigo.geneontology.org/amigo/term/GO:0032153
amino acid transport	Gene Ontology	GO:0006865	2	9	0.265628	0.571776	ACJMCBPC_00694|ACJMCBPC_02832	http://amigo.geneontology.org/amigo/term/GO:0006865
Glycerolipid metabolism	KEGG PATHWAY	lmo00561	3	17	0.273693	0.579318	ACJMCBPC_02221|ACJMCBPC_02428|ACJMCBPC_01022	http://www.genome.jp/kegg-bin/show_pathway?lmo00561/lmo:lmo2555%09red/lmo:lmo0927%09red
carbohydrate derivative transport	Gene Ontology	GO:1901264	2	10	0.300891	0.626446	ACJMCBPC_00218|ACJMCBPC_02579	http://amigo.geneontology.org/amigo/term/GO:1901264
Peptidoglycan biosynthesis	KEGG PATHWAY	lmo00550	3	19	0.325574	0.656215	ACJMCBPC_02754|ACJMCBPC_01416|ACJMCBPC_01849	http://www.genome.jp/kegg-bin/show_pathway?lmo00550/lmo:lmo2754%09red/lmo:lmo1892%09red/lmo:lmo2039%09red
Oxidative phosphorylation	KEGG PATHWAY	lmo00190	4	28	0.334092	0.656215	ACJMCBPC_02020|ACJMCBPC_00755|ACJMCBPC_00046|ACJMCBPC_02019	http://www.genome.jp/kegg-bin/show_pathway?lmo00190/lmo:lmo2529%09red/lmo:lmo2530%09red/lmo:lmo0355%09red
response to stress	Gene Ontology	GO:0006950	2	11	0.335858	0.656215	ACJMCBPC_02393|ACJMCBPC_00701	http://amigo.geneontology.org/amigo/term/GO:0006950
cell division	Gene Ontology	GO:0051301	2	11	0.335858	0.656215	ACJMCBPC_01690|ACJMCBPC_02012	http://amigo.geneontology.org/amigo/term/GO:0051301
Carbon metabolism	KEGG PATHWAY	lmo01200	10	84	0.354141	0.681453	ACJMCBPC_01807|ACJMCBPC_01806|ACJMCBPC_00892|ACJMCBPC_00046|ACJMCBPC_01563|ACJMCBPC_00273|ACJMCBPC_01108|ACJMCBPC_01808|ACJMCBPC_00179|ACJMCBPC_00755	http://www.genome.jp/kegg-bin/show_pathway?lmo01200/lmo:lmo1678%09red/lmo:lmo0355%09red/lmo:lmo2824%09red/lmo:lmo2455%09red/lmo:lmo1915%09red/lmo:lmo2425%09red/lmo:lmo1054%09red/lmo:lmo1055%09red/lmo:lmo1053%09red
Nicotinate and nicotinamide metabolism	KEGG PATHWAY	lmo00760	2	13	0.40399	0.694195	ACJMCBPC_01959|ACJMCBPC_02646	http://www.genome.jp/kegg-bin/show_pathway?lmo00760/lmo:lmo0913%09red/lmo:lmo1397%09red
Pentose and glucuronate interconversions	KEGG PATHWAY	lmo00040	2	14	0.436809	0.694195	ACJMCBPC_01478|ACJMCBPC_01479	http://www.genome.jp/kegg-bin/show_pathway?lmo00040/lmo:lmo1086%09red/lmo:lmo1087%09red
Tryptophan metabolism	KEGG PATHWAY	lmo00380	1	5	0.437288	0.694195	ACJMCBPC_01806	http://www.genome.jp/kegg-bin/show_pathway?lmo00380/lmo:lmo1055%09red
peptide transmembrane transporter activity	Gene Ontology	GO:1904680	1	5	0.437288	0.694195	ACJMCBPC_00176	http://amigo.geneontology.org/amigo/term/GO:1904680
SOS response	Gene Ontology	GO:0009432	1	5	0.437288	0.694195	ACJMCBPC_03174	http://amigo.geneontology.org/amigo/term/GO:0009432
DNA recombination	Gene Ontology	GO:0006310	1	5	0.437288	0.694195	ACJMCBPC_00766	http://amigo.geneontology.org/amigo/term/GO:0006310
ribosome	Gene Ontology	GO:0005840	1	5	0.437288	0.694195	ACJMCBPC_00820	http://amigo.geneontology.org/amigo/term/GO:0005840
large ribosomal subunit	Gene Ontology	GO:0015934	1	5	0.437288	0.694195	ACJMCBPC_00828	http://amigo.geneontology.org/amigo/term/GO:0015934
ATP synthesis coupled proton transport	Gene Ontology	GO:0015986	1	5	0.437288	0.694195	ACJMCBPC_02020	http://amigo.geneontology.org/amigo/term/GO:0015986
peptide transport	Gene Ontology	GO:0015833	1	5	0.437288	0.694195	ACJMCBPC_00176	http://amigo.geneontology.org/amigo/term/GO:0015833
mRNA binding	Gene Ontology	GO:0003729	1	5	0.437288	0.694195	ACJMCBPC_00820	http://amigo.geneontology.org/amigo/term/GO:0003729
rRNA binding	Gene Ontology	GO:0019843	1	5	0.437288	0.694195	ACJMCBPC_00820	http://amigo.geneontology.org/amigo/term/GO:0019843
potassium ion transmembrane transport	Gene Ontology	GO:0071805	1	5	0.437288	0.694195	ACJMCBPC_02235	http://amigo.geneontology.org/amigo/term/GO:0071805
serine-type endopeptidase activity	Gene Ontology	GO:0004252	1	5	0.437288	0.694195	ACJMCBPC_02445	http://amigo.geneontology.org/amigo/term/GO:0004252
Quorum sensing	KEGG PATHWAY	lmo02024	5	43	0.449466	0.704718	ACJMCBPC_01012|ACJMCBPC_01329|ACJMCBPC_02613|ACJMCBPC_00176|ACJMCBPC_01013	http://www.genome.jp/kegg-bin/show_pathway?lmo02024/lmo:lmo0037%09red/lmo:lmo2195%09red/lmo:lmo2194%09red/lmo:lmo1633%09red/lmo:lmo2196%09red
Nitrogen metabolism	KEGG PATHWAY	lmo00910	1	6	0.488764	0.708481	ACJMCBPC_02333	http://www.genome.jp/kegg-bin/show_pathway?lmo00910/lmo:lmo0811%09red
Sulfur metabolism	KEGG PATHWAY	lmo00920	1	6	0.488764	0.708481	ACJMCBPC_02254	http://www.genome.jp/kegg-bin/show_pathway?lmo00920/lmo:lmo1680%09red
Glycerophospholipid metabolism	KEGG PATHWAY	lmo00564	2	16	0.499345	0.708481	ACJMCBPC_00332|ACJMCBPC_00581	http://www.genome.jp/kegg-bin/show_pathway?lmo00564/lmo:lmo1936%09red/lmo:lmo1293%09red
Methane metabolism	KEGG PATHWAY	lmo00680	2	17	0.528907	0.708481	ACJMCBPC_00179|ACJMCBPC_01563	http://www.genome.jp/kegg-bin/show_pathway?lmo00680/lmo:lmo2455%09red/lmo:lmo2824%09red
Glyoxylate and dicarboxylate metabolism	KEGG PATHWAY	lmo00630	2	17	0.528907	0.708481	ACJMCBPC_01806|ACJMCBPC_00273	http://www.genome.jp/kegg-bin/show_pathway?lmo00630/lmo:lmo2425%09red/lmo:lmo1055%09red
Streptomycin biosynthesis	KEGG PATHWAY	lmo00521	1	7	0.535545	0.708481	ACJMCBPC_00019	http://www.genome.jp/kegg-bin/show_pathway?lmo00521/lmo:lmo1081%09red
Biotin metabolism	KEGG PATHWAY	lmo00780	1	7	0.535545	0.708481	ACJMCBPC_02460	http://www.genome.jp/kegg-bin/show_pathway?lmo00780/lmo:lmo1807%09red
Glutathione metabolism	KEGG PATHWAY	lmo00480	1	7	0.535545	0.708481	ACJMCBPC_02820	http://www.genome.jp/kegg-bin/show_pathway?lmo00480/lmo:lmo1433%09red
cell wall organization	Gene Ontology	GO:0071555	1	6	0.488764	0.708481	ACJMCBPC_01849	http://amigo.geneontology.org/amigo/term/GO:0071555
N,N'-diacetylchitobiose import	Gene Ontology	GO:1902815	1	6	0.488764	0.708481	ACJMCBPC_02579	http://amigo.geneontology.org/amigo/term/GO:1902815
ATP-binding cassette (ABC) transporter complex	Gene Ontology	GO:0043190	1	6	0.488764	0.708481	ACJMCBPC_00192	http://amigo.geneontology.org/amigo/term/GO:0043190
oxidoreductase activity	Gene Ontology	GO:0016491	1	6	0.488764	0.708481	ACJMCBPC_02581	http://amigo.geneontology.org/amigo/term/GO:0016491
membrane	Gene Ontology	GO:0016020	2	16	0.499345	0.708481	ACJMCBPC_02423|ACJMCBPC_00674	http://amigo.geneontology.org/amigo/term/GO:0016020
pentose catabolic process	Gene Ontology	GO:0019323	1	7	0.535545	0.708481	ACJMCBPC_03044	http://amigo.geneontology.org/amigo/term/GO:0019323
identical protein binding	Gene Ontology	GO:0042802	1	7	0.535545	0.708481	ACJMCBPC_01389	http://amigo.geneontology.org/amigo/term/GO:0042802
Pyrimidine metabolism	KEGG PATHWAY	lmo00240	3	28	0.548116	0.717637	ACJMCBPC_03135|ACJMCBPC_03137|ACJMCBPC_00528	http://www.genome.jp/kegg-bin/show_pathway?lmo00240/lmo:lmo2155%09red/lmo:lmo2154%09red
Cationic antimicrobial peptide (CAMP) resistance	KEGG PATHWAY	lmo01503	1	8	0.578057	0.744041	ACJMCBPC_01626	http://www.genome.jp/kegg-bin/show_pathway?lmo01503/lmo:lmo1521%09red
Mismatch repair	KEGG PATHWAY	lmo03430	2	19	0.584389	0.744041	ACJMCBPC_00910|ACJMCBPC_00533	http://www.genome.jp/kegg-bin/show_pathway?lmo03430/lmo:lmo1759%09red/lmo:lmo2704%09red
Two-component system	KEGG PATHWAY	lmo02020	5	51	0.58994	0.744041	ACJMCBPC_00755|ACJMCBPC_00046|ACJMCBPC_00938|ACJMCBPC_00892|ACJMCBPC_00571	http://www.genome.jp/kegg-bin/show_pathway?lmo02020/lmo:lmo1915%09red/lmo:lmo0355%09red/lmo:lmo2537%09red/lmo:lmo2499%09red
Propanoate metabolism	KEGG PATHWAY	lmo00640	3	30	0.591717	0.744041	ACJMCBPC_01806|ACJMCBPC_00121|ACJMCBPC_00998	http://www.genome.jp/kegg-bin/show_pathway?lmo00640/lmo:lmo1055%09red/lmo:lmo1667%09red/lmo:lmo0823%09red
Terpenoid backbone biosynthesis	KEGG PATHWAY	lmo00900	2	20	0.61027	0.759847	ACJMCBPC_00380|ACJMCBPC_02236	http://www.genome.jp/kegg-bin/show_pathway?lmo00900/lmo:lmo0825%09red/lmo:lmo1365%09red
Valine, leucine and isoleucine degradation	KEGG PATHWAY	lmo00280	1	10	0.651797	0.788363	ACJMCBPC_01806	http://www.genome.jp/kegg-bin/show_pathway?lmo00280/lmo:lmo1055%09red
Inositol phosphate metabolism	KEGG PATHWAY	lmo00562	1	10	0.651797	0.788363	ACJMCBPC_00225	http://www.genome.jp/kegg-bin/show_pathway?lmo00562/lmo:lmo0385%09red
phosphorelay sensor kinase activity	Gene Ontology	GO:0000155	1	10	0.651797	0.788363	ACJMCBPC_02755	http://amigo.geneontology.org/amigo/term/GO:0000155
transmembrane transporter activity	Gene Ontology	GO:0022857	2	22	0.658313	0.788734	ACJMCBPC_02569|ACJMCBPC_02153	http://amigo.geneontology.org/amigo/term/GO:0022857
transcription regulatory region sequence-specific DNA binding	Gene Ontology	GO:0000976	5	56	0.667001	0.791674	ACJMCBPC_00166|ACJMCBPC_02393|ACJMCBPC_00162|ACJMCBPC_00701|ACJMCBPC_00151	http://amigo.geneontology.org/amigo/term/GO:0000976
One carbon pool by folate	KEGG PATHWAY	lmo00670	1	11	0.683697	0.803977	ACJMCBPC_01108	http://www.genome.jp/kegg-bin/show_pathway?lmo00670/lmo:lmo1678%09red
Arginine and proline metabolism	KEGG PATHWAY	lmo00330	1	12	0.712684	0.822826	ACJMCBPC_00014	http://www.genome.jp/kegg-bin/show_pathway?lmo00330/lmo:lmo1260%09red
translation	Gene Ontology	GO:0006412	1	12	0.712684	0.822826	ACJMCBPC_00820	http://amigo.geneontology.org/amigo/term/GO:0006412
Folate biosynthesis	KEGG PATHWAY	lmo00790	1	13	0.739022	0.830582	ACJMCBPC_01976	http://www.genome.jp/kegg-bin/show_pathway?lmo00790/lmo:lmo1551%09red
integral component of membrane	Gene Ontology	GO:0016021	1	13	0.739022	0.830582	ACJMCBPC_02755	http://amigo.geneontology.org/amigo/term/GO:0016021
cytosolic small ribosomal subunit	Gene Ontology	GO:0022627	1	13	0.739022	0.830582	ACJMCBPC_00820	http://amigo.geneontology.org/amigo/term/GO:0022627
Fatty acid biosynthesis	KEGG PATHWAY	lmo00061	1	14	0.762952	0.849956	ACJMCBPC_02460	http://www.genome.jp/kegg-bin/show_pathway?lmo00061/lmo:lmo1807%09red
Fatty acid metabolism	KEGG PATHWAY	lmo01212	1	15	0.784695	0.851763	ACJMCBPC_02460	http://www.genome.jp/kegg-bin/show_pathway?lmo01212/lmo:lmo1807%09red
negative regulation of transcription, DNA-templated	Gene Ontology	GO:0045892	1	15	0.784695	0.851763	ACJMCBPC_00162	http://amigo.geneontology.org/amigo/term/GO:0045892
ATP binding	Gene Ontology	GO:0005524	1	15	0.784695	0.851763	ACJMCBPC_00192	http://amigo.geneontology.org/amigo/term/GO:0005524
DNA replication	KEGG PATHWAY	lmo03030	1	16	0.80445	0.858531	ACJMCBPC_00533	http://www.genome.jp/kegg-bin/show_pathway?lmo03030/lmo:lmo2704%09red
Pantothenate and CoA biosynthesis	KEGG PATHWAY	lmo00770	1	16	0.80445	0.858531	ACJMCBPC_02182	http://www.genome.jp/kegg-bin/show_pathway?lmo00770/lmo:lmo2046%09red
Protein export	KEGG PATHWAY	lmo03060	1	19	0.853515	0.895165	ACJMCBPC_02445	http://www.genome.jp/kegg-bin/show_pathway?lmo03060/lmo:lmo1271%09red
Homologous recombination	KEGG PATHWAY	lmo03440	1	20	0.866971	0.895165	ACJMCBPC_00533	http://www.genome.jp/kegg-bin/show_pathway?lmo03440/lmo:lmo2704%09red
DNA-binding transcription factor activity	Gene Ontology	GO:0003700	3	48	0.858182	0.895165	ACJMCBPC_01582|ACJMCBPC_00166|ACJMCBPC_00151	http://amigo.geneontology.org/amigo/term/GO:0003700
cytosolic large ribosomal subunit	Gene Ontology	GO:0022625	1	20	0.866971	0.895165	ACJMCBPC_00828	http://amigo.geneontology.org/amigo/term/GO:0022625
2-Oxocarboxylic acid metabolism	KEGG PATHWAY	lmo01210	1	22	0.890299	0.904544	ACJMCBPC_01389	http://www.genome.jp/kegg-bin/show_pathway?lmo01210/lmo:lmo1588%09red
structural constituent of ribosome	Gene Ontology	GO:0003735	2	37	0.883947	0.904544	ACJMCBPC_00820|ACJMCBPC_00828	http://amigo.geneontology.org/amigo/term/GO:0003735
Aminoacyl-tRNA biosynthesis	KEGG PATHWAY	lmo00970	4	92	0.980733	0.988517	ACJMCBPC_00913|ACJMCBPC_00759|ACJMCBPC_00914|ACJMCBPC_00915	http://www.genome.jp/kegg-bin/show_pathway?lmo00970/lmo:lmo1896%09red/lmo:lmo1756%09red/lmo:lmo1754%09red/lmo:lmo1755%09red
Ribosome	KEGG PATHWAY	lmo03010	2	75	0.994867	0.994867	ACJMCBPC_00820|ACJMCBPC_00828	http://www.genome.jp/kegg-bin/show_pathway?lmo03010/lmo:lmo2627%09red/lmo:lmo2655%09red
--------------------

## Sheet: Down
http://bioinfo.org/kobas/retrieve/?taskid=e6e68046f66c4dd789232df50beeea1b
#Term	Database	ID	Input number	Background number	P-Value	Corrected P-Value	Input	Hyperlink
Ribosome	KEGG PATHWAY	lmo03010	23	75	2.86074e-05	0.00227271	ACJMCBPC_00860|ACJMCBPC_00848|ACJMCBPC_01617|ACJMCBPC_01671|ACJMCBPC_01306|ACJMCBPC_01278|ACJMCBPC_00823|ACJMCBPC_01276|ACJMCBPC_01321|ACJMCBPC_01254|ACJMCBPC_00522|ACJMCBPC_00521|ACJMCBPC_03097|ACJMCBPC_00859|ACJMCBPC_01528|ACJMCBPC_01785|ACJMCBPC_01786|ACJMCBPC_00009|ACJMCBPC_00514|ACJMCBPC_01985|ACJMCBPC_01317|ACJMCBPC_00416|ACJMCBPC_00007	http://www.genome.jp/kegg-bin/show_pathway?lmo03010/lmo:lmo0244%09red/lmo:lmo0044%09red/lmo:lmo0046%09red/lmo:lmo1797%09red/lmo:lmo2856%09red/lmo:lmo1469%09red/lmo:lmo2597%09red/lmo:lmo2596%09red/lmo:lmo1596%09red/lmo:lmo1787%09red/lmo:lmo2632%09red/lmo:lmo1330%09red/lmo:lmo1335%09red/lmo:lmo0250%09red/lmo:lmo0251%09red/lmo:lmo1542%09red/lmo:lmo1816%09red/lmo:lmo1540%09red/lmo:lmo1938%09red/lmo:l…
transcription regulatory region sequence-specific DNA binding	Gene Ontology	GO:0000976	19	56	4.69892e-05	0.00227271	ACJMCBPC_01483|ACJMCBPC_02806|ACJMCBPC_01557|ACJMCBPC_00703|ACJMCBPC_01016|ACJMCBPC_00768|ACJMCBPC_01232|ACJMCBPC_02368|ACJMCBPC_03056|ACJMCBPC_03022|ACJMCBPC_02642|ACJMCBPC_01995|ACJMCBPC_02999|ACJMCBPC_00639|ACJMCBPC_03047|ACJMCBPC_02277|ACJMCBPC_02992|ACJMCBPC_02791|ACJMCBPC_01508	http://amigo.geneontology.org/amigo/term/GO:0000976
structural constituent of ribosome	Gene Ontology	GO:0003735	15	37	5.9808e-05	0.00227271	ACJMCBPC_00449|ACJMCBPC_01671|ACJMCBPC_00860|ACJMCBPC_00848|ACJMCBPC_00521|ACJMCBPC_00009|ACJMCBPC_01985|ACJMCBPC_01278|ACJMCBPC_00823|ACJMCBPC_01900|ACJMCBPC_01317|ACJMCBPC_01276|ACJMCBPC_01321|ACJMCBPC_00859|ACJMCBPC_00007	http://amigo.geneontology.org/amigo/term/GO:0003735
regulation of transcription, DNA-templated	Gene Ontology	GO:0006355	17	54	0.000249307	0.00710524	ACJMCBPC_01483|ACJMCBPC_02992|ACJMCBPC_00703|ACJMCBPC_00287|ACJMCBPC_01016|ACJMCBPC_02999|ACJMCBPC_00768|ACJMCBPC_01557|ACJMCBPC_02368|ACJMCBPC_03022|ACJMCBPC_03047|ACJMCBPC_01995|ACJMCBPC_00377|ACJMCBPC_00639|ACJMCBPC_01359|ACJMCBPC_00172|ACJMCBPC_01508	http://amigo.geneontology.org/amigo/term/GO:0006355
Quorum sensing	KEGG PATHWAY	lmo02024	11	43	0.0112621	0.116716	ACJMCBPC_03059|ACJMCBPC_01946|ACJMCBPC_00609|ACJMCBPC_00621|ACJMCBPC_02277|ACJMCBPC_03095|ACJMCBPC_03056|ACJMCBPC_03057|ACJMCBPC_02642|ACJMCBPC_02643|ACJMCBPC_00515	http://www.genome.jp/kegg-bin/show_pathway?lmo02024/lmo:lmo0048%09red/lmo:lmo2854%09red/lmo:lmo0050%09red/lmo:lmo0051%09red/lmo:lmo2196%09red/lmo:lmo2451%09red/lmo:lmo1529%09red/lmo:lmo0245%09red
cytosolic small ribosomal subunit	Gene Ontology	GO:0022627	6	13	0.00665415	0.116716	ACJMCBPC_00009|ACJMCBPC_00860|ACJMCBPC_01785|ACJMCBPC_01900|ACJMCBPC_01671|ACJMCBPC_00007	http://amigo.geneontology.org/amigo/term/GO:0022627
DNA-binding transcription factor activity	Gene Ontology	GO:0003700	12	48	0.00959656	0.116716	ACJMCBPC_02806|ACJMCBPC_00287|ACJMCBPC_01232|ACJMCBPC_02368|ACJMCBPC_03056|ACJMCBPC_03022|ACJMCBPC_03047|ACJMCBPC_01995|ACJMCBPC_00377|ACJMCBPC_02642|ACJMCBPC_02992|ACJMCBPC_02277	http://amigo.geneontology.org/amigo/term/GO:0003700
carbohydrate transmembrane transport	Gene Ontology	GO:0034219	4	6	0.0107041	0.116716	ACJMCBPC_02990|ACJMCBPC_00236|ACJMCBPC_00235|ACJMCBPC_02513	http://amigo.geneontology.org/amigo/term/GO:0034219
trehalose transport	Gene Ontology	GO:0015771	4	6	0.0107041	0.116716	ACJMCBPC_02990|ACJMCBPC_00236|ACJMCBPC_00235|ACJMCBPC_02513	http://amigo.geneontology.org/amigo/term/GO:0015771
protein-phosphocysteine-trehalose phosphotransferase system transporter activity	Gene Ontology	GO:0090589	4	6	0.0107041	0.116716	ACJMCBPC_02990|ACJMCBPC_00236|ACJMCBPC_00235|ACJMCBPC_02513	http://amigo.geneontology.org/amigo/term/GO:0090589
cytosolic large ribosomal subunit	Gene Ontology	GO:0022625	7	20	0.0111254	0.116716	ACJMCBPC_00859|ACJMCBPC_00848|ACJMCBPC_00522|ACJMCBPC_00521|ACJMCBPC_01278|ACJMCBPC_00823|ACJMCBPC_01321	http://amigo.geneontology.org/amigo/term/GO:0022625
response to stress	Gene Ontology	GO:0006950	5	11	0.0137914	0.126843	ACJMCBPC_01483|ACJMCBPC_01557|ACJMCBPC_00703|ACJMCBPC_01016|ACJMCBPC_00639	http://amigo.geneontology.org/amigo/term/GO:0006950
cytosol	Gene Ontology	GO:0005829	35	220	0.014927	0.126843	ACJMCBPC_00455|ACJMCBPC_01802|ACJMCBPC_02277|ACJMCBPC_02642|ACJMCBPC_02790|ACJMCBPC_00226|ACJMCBPC_00182|ACJMCBPC_01360|ACJMCBPC_01232|ACJMCBPC_03056|ACJMCBPC_03055|ACJMCBPC_00172|ACJMCBPC_00387|ACJMCBPC_00647|ACJMCBPC_01874|ACJMCBPC_02003|ACJMCBPC_00708|ACJMCBPC_00957|ACJMCBPC_01311|ACJMCBPC_02849|ACJMCBPC_01359|ACJMCBPC_01282|ACJMCBPC_01525|ACJMCBPC_02027|ACJMCBPC_03049|ACJMCBPC_02822|ACJMCBPC_…	http://amigo.geneontology.org/amigo/term/GO:0005829
small ribosomal subunit	Gene Ontology	GO:0015935	4	7	0.0155773	0.126843	ACJMCBPC_00860|ACJMCBPC_01985|ACJMCBPC_01317|ACJMCBPC_01786	http://amigo.geneontology.org/amigo/term/GO:0015935
SOS response	Gene Ontology	GO:0009432	3	5	0.0334518	0.238344	ACJMCBPC_00329|ACJMCBPC_00328|ACJMCBPC_01958	http://amigo.geneontology.org/amigo/term/GO:0009432
mRNA binding	Gene Ontology	GO:0003729	3	5	0.0334518	0.238344	ACJMCBPC_00449|ACJMCBPC_00859|ACJMCBPC_01900	http://amigo.geneontology.org/amigo/term/GO:0003729
negative regulation of transcription, DNA-templated	Gene Ontology	GO:0045892	5	15	0.0356906	0.239337	ACJMCBPC_00233|ACJMCBPC_02806|ACJMCBPC_02791|ACJMCBPC_02510|ACJMCBPC_00132	http://amigo.geneontology.org/amigo/term/GO:0045892
flavin adenine dinucleotide binding	Gene Ontology	GO:0050660	3	6	0.0467091	0.258023	ACJMCBPC_03049|ACJMCBPC_00330|ACJMCBPC_01589	http://amigo.geneontology.org/amigo/term/GO:0050660
phosphorelay response regulator activity	Gene Ontology	GO:0000156	4	11	0.0475305	0.258023	ACJMCBPC_01232|ACJMCBPC_03056|ACJMCBPC_02277|ACJMCBPC_02642	http://amigo.geneontology.org/amigo/term/GO:0000156
DNA-binding transcription activator activity	Gene Ontology	GO:0001216	4	11	0.0475305	0.258023	ACJMCBPC_01232|ACJMCBPC_03056|ACJMCBPC_02277|ACJMCBPC_02642	http://amigo.geneontology.org/amigo/term/GO:0001216
transferase activity, transferring acyl groups other than amino-acyl groups	Gene Ontology	GO:0016747	4	11	0.0475305	0.258023	ACJMCBPC_00289|ACJMCBPC_02272|ACJMCBPC_02753|ACJMCBPC_03082	http://amigo.geneontology.org/amigo/term/GO:0016747
Glycerolipid metabolism	KEGG PATHWAY	lmo00561	5	17	0.0518369	0.268609	ACJMCBPC_00331|ACJMCBPC_01310|ACJMCBPC_01496|ACJMCBPC_01676|ACJMCBPC_00146	http://www.genome.jp/kegg-bin/show_pathway?lmo00561/lmo:lmo1284%09red/lmo:lmo1538%09red/lmo:lmo1647%09red/lmo:lmo2695%09red/lmo:lmo1809%09red
translation	Gene Ontology	GO:0006412	4	12	0.0587768	0.280345	ACJMCBPC_00449|ACJMCBPC_01900|ACJMCBPC_01802|ACJMCBPC_00521	http://amigo.geneontology.org/amigo/term/GO:0006412
cytoplasm	Gene Ontology	GO:0005737	16	95	0.0590201	0.280345	ACJMCBPC_00227|ACJMCBPC_01750|ACJMCBPC_02849|ACJMCBPC_01542|ACJMCBPC_02016|ACJMCBPC_00228|ACJMCBPC_00802|ACJMCBPC_01607|ACJMCBPC_01078|ACJMCBPC_02823|ACJMCBPC_02451|ACJMCBPC_01280|ACJMCBPC_01359|ACJMCBPC_00181|ACJMCBPC_02991|ACJMCBPC_00172	http://amigo.geneontology.org/amigo/term/GO:0005737
Streptomycin biosynthesis	KEGG PATHWAY	lmo00521	3	7	0.0621398	0.283358	ACJMCBPC_00957|ACJMCBPC_01258|ACJMCBPC_01803	http://www.genome.jp/kegg-bin/show_pathway?lmo00521/lmo:lmo1339%09red/lmo:lmo1084%09red/lmo:lmo1066%09red
Bacterial secretion system	KEGG PATHWAY	lmo03070	4	13	0.0713089	0.312662	ACJMCBPC_00621|ACJMCBPC_03095|ACJMCBPC_00515|ACJMCBPC_01946	http://www.genome.jp/kegg-bin/show_pathway?lmo03070/lmo:lmo2854%09red/lmo:lmo0245%09red/lmo:lmo1529%09red/lmo:lmo2451%09red
plasma membrane	Gene Ontology	GO:0005886	19	122	0.0740772	0.31277	ACJMCBPC_01106|ACJMCBPC_01375|ACJMCBPC_02426|ACJMCBPC_00236|ACJMCBPC_00235|ACJMCBPC_02513|ACJMCBPC_02918|ACJMCBPC_02689|ACJMCBPC_01533|ACJMCBPC_02990|ACJMCBPC_02673|ACJMCBPC_00111|ACJMCBPC_00668|ACJMCBPC_01009|ACJMCBPC_02919|ACJMCBPC_00394|ACJMCBPC_02843|ACJMCBPC_02752|ACJMCBPC_02784	http://amigo.geneontology.org/amigo/term/GO:0005886
Glycolysis / Gluconeogenesis	KEGG PATHWAY	lmo00010	8	40	0.0810833	0.330125	ACJMCBPC_01589|ACJMCBPC_02738|ACJMCBPC_00615|ACJMCBPC_01258|ACJMCBPC_01542|ACJMCBPC_02006|ACJMCBPC_00500|ACJMCBPC_02991	http://www.genome.jp/kegg-bin/show_pathway?lmo00010/lmo:lmo1570%09red/lmo:lmo2205%09red/lmo:lmo1667%09red/lmo:lmo2476%09red/lmo:lmo1339%09red/lmo:lmo1055%09red/lmo:lmo2459%09red
protein-DNA complex	Gene Ontology	GO:0032993	4	14	0.0850862	0.334477	ACJMCBPC_01232|ACJMCBPC_03056|ACJMCBPC_02277|ACJMCBPC_02642	http://amigo.geneontology.org/amigo/term/GO:0032993
Purine metabolism	KEGG PATHWAY	lmo00230	8	41	0.0892897	0.339301	ACJMCBPC_02822|ACJMCBPC_01750|ACJMCBPC_02824|ACJMCBPC_01542|ACJMCBPC_00214|ACJMCBPC_02849|ACJMCBPC_00708|ACJMCBPC_02823	http://www.genome.jp/kegg-bin/show_pathway?lmo00230/lmo:lmo1965%09red/lmo:lmo1570%09red/lmo:lmo0055%09red/lmo:lmo1524%09red/lmo:lmo1773%09red/lmo:lmo2758%09red/lmo:lmo1239%09red/lmo:lmo1929%09red
ATP binding	Gene Ontology	GO:0005524	4	15	0.100054	0.356441	ACJMCBPC_02499|ACJMCBPC_00190|ACJMCBPC_00083|ACJMCBPC_02177	http://amigo.geneontology.org/amigo/term/GO:0005524
protein-phosphocysteine-sugar phosphotransferase activity	Gene Ontology	GO:0090563	4	15	0.100054	0.356441	ACJMCBPC_02990|ACJMCBPC_00236|ACJMCBPC_00235|ACJMCBPC_02513	http://amigo.geneontology.org/amigo/term/GO:0090563
Glycerophospholipid metabolism	KEGG PATHWAY	lmo00564	4	16	0.116145	0.389426	ACJMCBPC_01496|ACJMCBPC_02826|ACJMCBPC_01676|ACJMCBPC_01000	http://www.genome.jp/kegg-bin/show_pathway?lmo00564/lmo:lmo1284%09red/lmo:lmo2503%09red/lmo:lmo1647%09red/lmo:lmo1089%09red
DNA replication	KEGG PATHWAY	lmo03030	4	16	0.116145	0.389426	ACJMCBPC_00008|ACJMCBPC_00539|ACJMCBPC_01607|ACJMCBPC_01504	http://www.genome.jp/kegg-bin/show_pathway?lmo03030/lmo:lmo2308%09red/lmo:lmo1455%09red/lmo:lmo0162%09red/lmo:lmo1273%09red
Methane metabolism	KEGG PATHWAY	lmo00680	4	17	0.133282	0.425599	ACJMCBPC_00186|ACJMCBPC_02738|ACJMCBPC_00500|ACJMCBPC_01909	http://www.genome.jp/kegg-bin/show_pathway?lmo00680/lmo:lmo2205%09red/lmo:lmo1581%09red
sequence-specific DNA binding	Gene Ontology	GO:0043565	2	5	0.138133	0.425599	ACJMCBPC_00172|ACJMCBPC_01359	http://amigo.geneontology.org/amigo/term/GO:0043565
large ribosomal subunit	Gene Ontology	GO:0015934	2	5	0.138133	0.425599	ACJMCBPC_00848|ACJMCBPC_00521	http://amigo.geneontology.org/amigo/term/GO:0015934
transmembrane transport	Gene Ontology	GO:0055085	5	25	0.151527	0.454582	ACJMCBPC_01863|ACJMCBPC_00999|ACJMCBPC_01058|ACJMCBPC_02605|ACJMCBPC_00312	http://amigo.geneontology.org/amigo/term/GO:0055085
Base excision repair	KEGG PATHWAY	lmo03410	3	12	0.166058	0.458722	ACJMCBPC_00265|ACJMCBPC_02443|ACJMCBPC_02847	http://www.genome.jp/kegg-bin/show_pathway?lmo03410/lmo:lmo1639%09red/lmo:lmo1894%09red
Protein export	KEGG PATHWAY	lmo03060	4	19	0.170351	0.458722	ACJMCBPC_00621|ACJMCBPC_03095|ACJMCBPC_00515|ACJMCBPC_01946	http://www.genome.jp/kegg-bin/show_pathway?lmo03060/lmo:lmo2854%09red/lmo:lmo0245%09red/lmo:lmo1529%09red/lmo:lmo2451%09red
Peptidoglycan biosynthesis	KEGG PATHWAY	lmo00550	4	19	0.170351	0.458722	ACJMCBPC_02017|ACJMCBPC_00794|ACJMCBPC_00777|ACJMCBPC_02003	http://www.genome.jp/kegg-bin/show_pathway?lmo00550/lmo:lmo2017%09red/lmo:lmo2038%09red/lmo:lmo2526%09red/lmo:lmo0855%09red
Sulfur metabolism	KEGG PATHWAY	lmo00920	2	6	0.173027	0.458722	ACJMCBPC_00226|ACJMCBPC_00228	http://www.genome.jp/kegg-bin/show_pathway?lmo00920/lmo:lmo0238%09red/lmo:lmo0223%09red
ATP-binding cassette (ABC) transporter complex	Gene Ontology	GO:0043190	2	6	0.173027	0.458722	ACJMCBPC_00083|ACJMCBPC_00393	http://amigo.geneontology.org/amigo/term/GO:0043190
ABC transporters	KEGG PATHWAY	lmo02010	12	82	0.180397	0.467393	ACJMCBPC_00329|ACJMCBPC_00328|ACJMCBPC_00083|ACJMCBPC_00609|ACJMCBPC_00874|ACJMCBPC_02191|ACJMCBPC_01293|ACJMCBPC_00394|ACJMCBPC_00190|ACJMCBPC_02605|ACJMCBPC_02606|ACJMCBPC_00393	http://www.genome.jp/kegg-bin/show_pathway?lmo02010/lmo:lmo1446%09red/lmo:lmo1447%09red/lmo:lmo0919%09red/lmo:lmo2196%09red/lmo:lmo1421%09red/lmo:lmo1422%09red/lmo:lmo1849%09red/lmo:lmo0848%09red/lmo:lmo1207%09red/lmo:lmo2752%09red/lmo:lmo2751%09red/lmo:lmo1425%09red
Pyrimidine metabolism	KEGG PATHWAY	lmo00240	5	28	0.201238	0.476788	ACJMCBPC_02308|ACJMCBPC_00214|ACJMCBPC_02301|ACJMCBPC_02032|ACJMCBPC_02027	http://www.genome.jp/kegg-bin/show_pathway?lmo00240/lmo:lmo1929%09red/lmo:lmo2544%09red/lmo:lmo2538%09red/lmo:lmo1840%09red/lmo:lmo1831%09red
Taurine and hypotaurine metabolism	KEGG PATHWAY	lmo00430	2	7	0.209118	0.476788	ACJMCBPC_00186|ACJMCBPC_01909	http://www.genome.jp/kegg-bin/show_pathway?lmo00430/lmo:lmo1581%09red
Glutathione metabolism	KEGG PATHWAY	lmo00480	2	7	0.209118	0.476788	ACJMCBPC_03049|ACJMCBPC_00330	http://www.genome.jp/kegg-bin/show_pathway?lmo00480/lmo:lmo1433%09red/lmo:lmo0906%09red
integral component of membrane	Gene Ontology	GO:0016021	3	13	0.190815	0.476788	ACJMCBPC_01079|ACJMCBPC_01058|ACJMCBPC_00312	http://amigo.geneontology.org/amigo/term/GO:0016021
identical protein binding	Gene Ontology	GO:0042802	2	7	0.209118	0.476788	ACJMCBPC_03057|ACJMCBPC_02643	http://amigo.geneontology.org/amigo/term/GO:0042802
intramolecular transferase activity, phosphotransferases	Gene Ontology	GO:0016868	2	7	0.209118	0.476788	ACJMCBPC_00181|ACJMCBPC_02451	http://amigo.geneontology.org/amigo/term/GO:0016868
magnesium ion binding	Gene Ontology	GO:0000287	3	14	0.216424	0.483771	ACJMCBPC_02790|ACJMCBPC_01391|ACJMCBPC_00647	http://amigo.geneontology.org/amigo/term/GO:0000287
phosphatase activity	Gene Ontology	GO:0016791	3	15	0.242691	0.528835	ACJMCBPC_02790|ACJMCBPC_01391|ACJMCBPC_00647	http://amigo.geneontology.org/amigo/term/GO:0016791
pyridoxal phosphate binding	Gene Ontology	GO:0030170	2	8	0.245862	0.528835	ACJMCBPC_00227|ACJMCBPC_00228	http://amigo.geneontology.org/amigo/term/GO:0030170
ATPase-coupled transmembrane transporter activity	Gene Ontology	GO:0042626	3	16	0.269436	0.558467	ACJMCBPC_00083|ACJMCBPC_02605|ACJMCBPC_00393	http://amigo.geneontology.org/amigo/term/GO:0042626
membrane	Gene Ontology	GO:0016020	3	16	0.269436	0.558467	ACJMCBPC_03006|ACJMCBPC_02536|ACJMCBPC_02856	http://amigo.geneontology.org/amigo/term/GO:0016020
Alanine, aspartate and glutamate metabolism	KEGG PATHWAY	lmo00250	4	24	0.274925	0.559668	ACJMCBPC_02822|ACJMCBPC_02823|ACJMCBPC_02641|ACJMCBPC_00645	http://www.genome.jp/kegg-bin/show_pathway?lmo00250/lmo:lmo0727%09red/lmo:lmo1773%09red/lmo:lmo1663%09red/lmo:lmo0055%09red
Ubiquinone and other terpenoid-quinone biosynthesis	KEGG PATHWAY	lmo00130	2	9	0.282809	0.565618	ACJMCBPC_02884|ACJMCBPC_02737	http://www.genome.jp/kegg-bin/show_pathway?lmo00130/lmo:lmo1931%09red/lmo:lmo0437%09red
Two-component system	KEGG PATHWAY	lmo02020	7	51	0.313983	0.607215	ACJMCBPC_03059|ACJMCBPC_02277|ACJMCBPC_03056|ACJMCBPC_03057|ACJMCBPC_02642|ACJMCBPC_02643|ACJMCBPC_00525	http://www.genome.jp/kegg-bin/show_pathway?lmo02020/lmo:lmo0050%09red/lmo:lmo0051%09red/lmo:lmo0048%09red/lmo:lmo1695%09red
cellular response to iron ion	Gene Ontology	GO:0071281	2	10	0.319587	0.607215	ACJMCBPC_02660|ACJMCBPC_02657	http://amigo.geneontology.org/amigo/term/GO:0071281
DNA binding	Gene Ontology	GO:0003677	2	10	0.319587	0.607215	ACJMCBPC_02806|ACJMCBPC_01525	http://amigo.geneontology.org/amigo/term/GO:0003677
Pyruvate metabolism	KEGG PATHWAY	lmo00620	5	36	0.352155	0.644286	ACJMCBPC_02006|ACJMCBPC_01589|ACJMCBPC_01542|ACJMCBPC_00186|ACJMCBPC_01909	http://www.genome.jp/kegg-bin/show_pathway?lmo00620/lmo:lmo1055%09red/lmo:lmo1667%09red/lmo:lmo1581%09red/lmo:lmo1570%09red
Homologous recombination	KEGG PATHWAY	lmo03440	3	20	0.377976	0.644286	ACJMCBPC_00008|ACJMCBPC_00539|ACJMCBPC_01958	http://www.genome.jp/kegg-bin/show_pathway?lmo03440/lmo:lmo2308%09red/lmo:lmo1398%09red/lmo:lmo0162%09red
Cysteine and methionine metabolism	KEGG PATHWAY	lmo00270	4	29	0.387131	0.644286	ACJMCBPC_02006|ACJMCBPC_00226|ACJMCBPC_00227|ACJMCBPC_00228	http://www.genome.jp/kegg-bin/show_pathway?lmo00270/lmo:lmo1679%09red/lmo:lmo1667%09red/lmo:lmo0238%09red/lmo:lmo0223%09red
Carbon metabolism	KEGG PATHWAY	lmo01200	10	84	0.407086	0.644286	ACJMCBPC_00226|ACJMCBPC_01589|ACJMCBPC_02738|ACJMCBPC_01909|ACJMCBPC_00615|ACJMCBPC_01542|ACJMCBPC_01258|ACJMCBPC_00228|ACJMCBPC_00500|ACJMCBPC_00186	http://www.genome.jp/kegg-bin/show_pathway?lmo01200/lmo:lmo0238%09red/lmo:lmo1570%09red/lmo:lmo2205%09red/lmo:lmo1339%09red/lmo:lmo1581%09red/lmo:lmo0223%09red/lmo:lmo1055%09red/lmo:lmo2459%09red
Propanoate metabolism	KEGG PATHWAY	lmo00640	4	30	0.409559	0.644286	ACJMCBPC_02006|ACJMCBPC_01589|ACJMCBPC_00186|ACJMCBPC_01909	http://www.genome.jp/kegg-bin/show_pathway?lmo00640/lmo:lmo1055%09red/lmo:lmo1667%09red/lmo:lmo1581%09red
Biosynthesis of antibiotics	KEGG PATHWAY	lmo01130	20	178	0.427113	0.644286	ACJMCBPC_02822|ACJMCBPC_01589|ACJMCBPC_02738|ACJMCBPC_00645|ACJMCBPC_00615|ACJMCBPC_01542|ACJMCBPC_01258|ACJMCBPC_01783|ACJMCBPC_00228|ACJMCBPC_01399|ACJMCBPC_00214|ACJMCBPC_00957|ACJMCBPC_01311|ACJMCBPC_01398|ACJMCBPC_00500|ACJMCBPC_01803|ACJMCBPC_02991|ACJMCBPC_01356|ACJMCBPC_02006|ACJMCBPC_02753	http://www.genome.jp/kegg-bin/show_pathway?lmo01130/lmo:lmo0012%09red/lmo:lmo0223%09red/lmo:lmo1570%09red/lmo:lmo2205%09red/lmo:lmo1339%09red/lmo:lmo1400%09red/lmo:lmo2476%09red/lmo:lmo1806%09red/lmo:lmo0970%09red/lmo:lmo1084%09red/lmo:lmo1773%09red/lmo:lmo1066%09red/lmo:lmo1435%09red/lmo:lmo1667%09red/lmo:lmo1055%09red/lmo:lmo0727%09red/lmo:lmo2459%09red/lmo:lmo1383%09red/lmo:lmo1929%09red
D-Alanine metabolism	KEGG PATHWAY	lmo00473	1	5	0.45213	0.644286	ACJMCBPC_02003	http://www.genome.jp/kegg-bin/show_pathway?lmo00473/lmo:lmo0855%09red
RNA polymerase	KEGG PATHWAY	lmo03020	1	5	0.45213	0.644286	ACJMCBPC_00405	http://www.genome.jp/kegg-bin/show_pathway?lmo03020/lmo:lmo2560%09red
Lysine degradation	KEGG PATHWAY	lmo00310	1	5	0.45213	0.644286	ACJMCBPC_01589	http://www.genome.jp/kegg-bin/show_pathway?lmo00310/lmo:lmo1055%09red
Tryptophan metabolism	KEGG PATHWAY	lmo00380	1	5	0.45213	0.644286	ACJMCBPC_01589	http://www.genome.jp/kegg-bin/show_pathway?lmo00380/lmo:lmo1055%09red
integral component of plasma membrane	Gene Ontology	GO:0005887	7	54	0.362153	0.644286	ACJMCBPC_01946|ACJMCBPC_00312|ACJMCBPC_02660|ACJMCBPC_00515|ACJMCBPC_02311|ACJMCBPC_01058|ACJMCBPC_00386	http://amigo.geneontology.org/amigo/term/GO:0005887
phosphoenolpyruvate-dependent sugar phosphotransferase system	Gene Ontology	GO:0009401	4	28	0.364598	0.644286	ACJMCBPC_02990|ACJMCBPC_00236|ACJMCBPC_00235|ACJMCBPC_02513	http://amigo.geneontology.org/amigo/term/GO:0009401
outer membrane-bounded periplasmic space	Gene Ontology	GO:0030288	2	13	0.426163	0.644286	ACJMCBPC_02657|ACJMCBPC_00609	http://amigo.geneontology.org/amigo/term/GO:0030288
transmembrane transporter activity	Gene Ontology	GO:0022857	3	22	0.43131	0.644286	ACJMCBPC_02660|ACJMCBPC_01058|ACJMCBPC_00312	http://amigo.geneontology.org/amigo/term/GO:0022857
peptide transport	Gene Ontology	GO:0015833	1	5	0.45213	0.644286	ACJMCBPC_00609	http://amigo.geneontology.org/amigo/term/GO:0015833
peptide transmembrane transporter activity	Gene Ontology	GO:1904680	1	5	0.45213	0.644286	ACJMCBPC_00609	http://amigo.geneontology.org/amigo/term/GO:1904680
ribosome	Gene Ontology	GO:0005840	1	5	0.45213	0.644286	ACJMCBPC_00859	http://amigo.geneontology.org/amigo/term/GO:0005840
rRNA binding	Gene Ontology	GO:0019843	1	5	0.45213	0.644286	ACJMCBPC_01985	http://amigo.geneontology.org/amigo/term/GO:0019843
potassium ion transmembrane transport	Gene Ontology	GO:0071805	1	5	0.45213	0.644286	ACJMCBPC_02673	http://amigo.geneontology.org/amigo/term/GO:0071805
aerobic electron transport chain	Gene Ontology	GO:0019646	1	5	0.45213	0.644286	ACJMCBPC_00281	http://amigo.geneontology.org/amigo/term/GO:0019646
RNA degradation	KEGG PATHWAY	lmo03018	2	15	0.492233	0.673219	ACJMCBPC_00423|ACJMCBPC_01782	http://www.genome.jp/kegg-bin/show_pathway?lmo03018/lmo:lmo0866%09red/lmo:lmo1434%09red
Amino sugar and nucleotide sugar metabolism	KEGG PATHWAY	lmo00520	4	34	0.497003	0.673219	ACJMCBPC_02017|ACJMCBPC_02791|ACJMCBPC_01258|ACJMCBPC_00645	http://www.genome.jp/kegg-bin/show_pathway?lmo00520/lmo:lmo1339%09red/lmo:lmo0727%09red/lmo:lmo0813%09red/lmo:lmo2526%09red
Monobactam biosynthesis	KEGG PATHWAY	lmo00261	1	6	0.504463	0.673219	ACJMCBPC_01783	http://www.genome.jp/kegg-bin/show_pathway?lmo00261/lmo:lmo1435%09red
Glycine, serine and threonine metabolism	KEGG PATHWAY	lmo00260	3	25	0.507867	0.673219	ACJMCBPC_01589|ACJMCBPC_02738|ACJMCBPC_00500	http://www.genome.jp/kegg-bin/show_pathway?lmo00260/lmo:lmo2205%09red/lmo:lmo1055%09red
RNA binding	Gene Ontology	GO:0003723	1	6	0.504463	0.673219	ACJMCBPC_00860	http://amigo.geneontology.org/amigo/term/GO:0003723
mismatch repair	Gene Ontology	GO:0006298	1	6	0.504463	0.673219	ACJMCBPC_01504	http://amigo.geneontology.org/amigo/term/GO:0006298
Biotin metabolism	KEGG PATHWAY	lmo00780	1	7	0.551811	0.70873	ACJMCBPC_01356	http://www.genome.jp/kegg-bin/show_pathway?lmo00780/lmo:lmo0970%09red
Selenocompound metabolism	KEGG PATHWAY	lmo00450	1	7	0.551811	0.70873	ACJMCBPC_00227	http://www.genome.jp/kegg-bin/show_pathway?lmo00450/lmo:lmo1679%09red
Lysine biosynthesis	KEGG PATHWAY	lmo00300	2	17	0.553306	0.70873	ACJMCBPC_01783|ACJMCBPC_00777	http://www.genome.jp/kegg-bin/show_pathway?lmo00300/lmo:lmo1435%09red/lmo:lmo2038%09red
Galactose metabolism	KEGG PATHWAY	lmo00052	2	18	0.581842	0.721169	ACJMCBPC_02991|ACJMCBPC_01258	http://www.genome.jp/kegg-bin/show_pathway?lmo00052/lmo:lmo2476%09red/lmo:lmo1339%09red
Cationic antimicrobial peptide (CAMP) resistance	KEGG PATHWAY	lmo01503	1	8	0.594648	0.721169	ACJMCBPC_00525	http://www.genome.jp/kegg-bin/show_pathway?lmo01503/lmo:lmo1695%09red
beta-Lactam resistance	KEGG PATHWAY	lmo01501	1	8	0.594648	0.721169	ACJMCBPC_00609	http://www.genome.jp/kegg-bin/show_pathway?lmo01501/lmo:lmo2196%09red
Vancomycin resistance	KEGG PATHWAY	lmo01502	1	8	0.594648	0.721169	ACJMCBPC_02003	http://www.genome.jp/kegg-bin/show_pathway?lmo01502/lmo:lmo0855%09red
oligosaccharide catabolic process	Gene Ontology	GO:0009313	1	8	0.594648	0.721169	ACJMCBPC_00234	http://amigo.geneontology.org/amigo/term/GO:0009313
Mismatch repair	KEGG PATHWAY	lmo03430	2	19	0.609016	0.730819	ACJMCBPC_00008|ACJMCBPC_00539	http://www.genome.jp/kegg-bin/show_pathway?lmo03430/lmo:lmo2308%09red/lmo:lmo0162%09red
Biosynthesis of secondary metabolites	KEGG PATHWAY	lmo01110	24	240	0.634235	0.738474	ACJMCBPC_01496|ACJMCBPC_00615|ACJMCBPC_00214|ACJMCBPC_01676|ACJMCBPC_00226|ACJMCBPC_00227|ACJMCBPC_02738|ACJMCBPC_01258|ACJMCBPC_02737|ACJMCBPC_00228|ACJMCBPC_00500|ACJMCBPC_02991|ACJMCBPC_01589|ACJMCBPC_02006|ACJMCBPC_01399|ACJMCBPC_01310|ACJMCBPC_02822|ACJMCBPC_01398|ACJMCBPC_02824|ACJMCBPC_01391|ACJMCBPC_01783|ACJMCBPC_01542|ACJMCBPC_02641|ACJMCBPC_02884	http://www.genome.jp/kegg-bin/show_pathway?lmo01110/lmo:lmo1435%09red/lmo:lmo1570%09red/lmo:lmo0437%09red/lmo:lmo1667%09red/lmo:lmo1663%09red/lmo:lmo1284%09red/lmo:lmo1773%09red/lmo:lmo0223%09red/lmo:lmo2758%09red/lmo:lmo1929%09red/lmo:lmo1383%09red/lmo:lmo1809%09red/lmo:lmo2263%09red/lmo:lmo2205%09red/lmo:lmo2459%09red/lmo:lmo1679%09red/lmo:lmo0238%09red/lmo:lmo0012%09red/lmo:lmo1339%09red/lmo:l…
Terpenoid backbone biosynthesis	KEGG PATHWAY	lmo00900	2	20	0.634828	0.738474	ACJMCBPC_01399|ACJMCBPC_01398	http://www.genome.jp/kegg-bin/show_pathway?lmo00900/lmo:lmo0012%09red/lmo:lmo1383%09red
zinc ion binding	Gene Ontology	GO:0008270	1	9	0.633402	0.738474	ACJMCBPC_02806	http://amigo.geneontology.org/amigo/term/GO:0008270
Valine, leucine and isoleucine degradation	KEGG PATHWAY	lmo00280	1	10	0.668461	0.762046	ACJMCBPC_01589	http://www.genome.jp/kegg-bin/show_pathway?lmo00280/lmo:lmo1055%09red
Inositol phosphate metabolism	KEGG PATHWAY	lmo00562	1	10	0.668461	0.762046	ACJMCBPC_01803	http://www.genome.jp/kegg-bin/show_pathway?lmo00562/lmo:lmo1066%09red
Microbial metabolism in diverse environments	KEGG PATHWAY	lmo01120	14	150	0.712267	0.803945	ACJMCBPC_00226|ACJMCBPC_01589|ACJMCBPC_02738|ACJMCBPC_01909|ACJMCBPC_00615|ACJMCBPC_01542|ACJMCBPC_01258|ACJMCBPC_01783|ACJMCBPC_00228|ACJMCBPC_01383|ACJMCBPC_02006|ACJMCBPC_00500|ACJMCBPC_02991|ACJMCBPC_00186	http://www.genome.jp/kegg-bin/show_pathway?lmo01120/lmo:lmo0238%09red/lmo:lmo0223%09red/lmo:lmo1570%09red/lmo:lmo2205%09red/lmo:lmo1339%09red/lmo:lmo1581%09red/lmo:lmo2564%09red/lmo:lmo2476%09red/lmo:lmo1435%09red/lmo:lmo1667%09red/lmo:lmo1055%09red/lmo:lmo2459%09red
Citrate cycle (TCA cycle)	KEGG PATHWAY	lmo00020	1	12	0.728867	0.814616	ACJMCBPC_01589	http://www.genome.jp/kegg-bin/show_pathway?lmo00020/lmo:lmo1055%09red
Folate biosynthesis	KEGG PATHWAY	lmo00790	1	13	0.75482	0.827399	ACJMCBPC_02848	http://www.genome.jp/kegg-bin/show_pathway?lmo00790/lmo:lmo0224%09red
Thiamine metabolism	KEGG PATHWAY	lmo00730	1	13	0.75482	0.827399	ACJMCBPC_01305	http://www.genome.jp/kegg-bin/show_pathway?lmo00730/lmo:lmo1817%09red
Fatty acid biosynthesis	KEGG PATHWAY	lmo00061	1	14	0.778295	0.845006	ACJMCBPC_01356	http://www.genome.jp/kegg-bin/show_pathway?lmo00061/lmo:lmo0970%09red
Metabolic pathways	KEGG PATHWAY	lmo01100	53	555	0.796917	0.851835	ACJMCBPC_01496|ACJMCBPC_01750|ACJMCBPC_01803|ACJMCBPC_02032|ACJMCBPC_01909|ACJMCBPC_00615|ACJMCBPC_01399|ACJMCBPC_02017|ACJMCBPC_00214|ACJMCBPC_01305|ACJMCBPC_01676|ACJMCBPC_01383|ACJMCBPC_00777|ACJMCBPC_00226|ACJMCBPC_00227|ACJMCBPC_02738|ACJMCBPC_01398|ACJMCBPC_01258|ACJMCBPC_02737|ACJMCBPC_00228|ACJMCBPC_00205|ACJMCBPC_02848|ACJMCBPC_00331|ACJMCBPC_02301|ACJMCBPC_00500|ACJMCBPC_02991|ACJMCBPC_…	http://www.genome.jp/kegg-bin/show_pathway?lmo01100/lmo:lmo1538%09red/lmo:lmo0223%09red/lmo:lmo1570%09red/lmo:lmo0437%09red/lmo:lmo1667%09red/lmo:lmo1663%09red/lmo:lmo1433%09red/lmo:lmo0970%09red/lmo:lmo1647%09red/lmo:lmo1435%09red/lmo:lmo2758%09red/lmo:lmo1929%09red/lmo:lmo1066%09red/lmo:lmo1840%09red/lmo:lmo2038%09red/lmo:lmo1809%09red/lmo:lmo1965%09red/lmo:lmo2263%09red/lmo:lmo2503%09red/lmo:l…
Fatty acid metabolism	KEGG PATHWAY	lmo01212	1	15	0.799529	0.851835	ACJMCBPC_01356	http://www.genome.jp/kegg-bin/show_pathway?lmo01212/lmo:lmo0970%09red
Glyoxylate and dicarboxylate metabolism	KEGG PATHWAY	lmo00630	1	17	0.836107	0.882557	ACJMCBPC_01589	http://www.genome.jp/kegg-bin/show_pathway?lmo00630/lmo:lmo1055%09red
Biosynthesis of amino acids	KEGG PATHWAY	lmo01230	9	124	0.901175	0.942513	ACJMCBPC_00226|ACJMCBPC_00227|ACJMCBPC_02738|ACJMCBPC_00615|ACJMCBPC_01542|ACJMCBPC_01783|ACJMCBPC_00228|ACJMCBPC_02641|ACJMCBPC_00500	http://www.genome.jp/kegg-bin/show_pathway?lmo01230/lmo:lmo1679%09red/lmo:lmo0238%09red/lmo:lmo1435%09red/lmo:lmo1570%09red/lmo:lmo2205%09red/lmo:lmo1663%09red/lmo:lmo0223%09red/lmo:lmo2459%09red
Starch and sucrose metabolism	KEGG PATHWAY	lmo00500	3	56	0.930726	0.962894	ACJMCBPC_01258|ACJMCBPC_02791|ACJMCBPC_00234	http://www.genome.jp/kegg-bin/show_pathway?lmo00500/lmo:lmo1339%09red/lmo:lmo0813%09red/lmo:lmo1254%09red
Phosphotransferase system (PTS)	KEGG PATHWAY	lmo02060	5	85	0.940898	0.962894	ACJMCBPC_02990|ACJMCBPC_02513|ACJMCBPC_00236|ACJMCBPC_00235|ACJMCBPC_00205	http://www.genome.jp/kegg-bin/show_pathway?lmo02060/lmo:lmo0027%09red/lmo:lmo2799%09red/lmo:lmo1035%09red
Oxidative phosphorylation	KEGG PATHWAY	lmo00190	1	28	0.946001	0.962894	ACJMCBPC_00281	http://www.genome.jp/kegg-bin/show_pathway?lmo00190/lmo:lmo2389%09red
Fructose and mannose metabolism	KEGG PATHWAY	lmo00051	2	56	0.979475	0.988143	ACJMCBPC_02791|ACJMCBPC_00205	http://www.genome.jp/kegg-bin/show_pathway?lmo00051/lmo:lmo2799%09red/lmo:lmo0813%09red
Aminoacyl-tRNA biosynthesis	KEGG PATHWAY	lmo00970	3	92	0.995929	0.995929	ACJMCBPC_00369|ACJMCBPC_00455|ACJMCBPC_00804	http://www.genome.jp/kegg-bin/show_pathway?lmo00970/lmo:lmo2198%09red/lmo:lmo2747%09red/lmo:lmo0228%09red
--------------------

## Sheet: DEGs 
http://bioinfo.org/kobas/retrieve/?taskid=6f07c7b5313a40cdb6f3d2e330a0fff6
#Term	Database	ID	Input number	Background number	P-Value	Corrected P-Value	Input	Hyperlink
Glycolysis / Gluconeogenesis	KEGG PATHWAY	lmo00010	21	40	0.00072564	0.0442	ACJMCBPC_01807|ACJMCBPC_01806|ACJMCBPC_03076|ACJMCBPC_01589|ACJMCBPC_02738|ACJMCBPC_00649|ACJMCBPC_02372|ACJMCBPC_02373|ACJMCBPC_00615|ACJMCBPC_01397|ACJMCBPC_00998|ACJMCBPC_01563|ACJMCBPC_01542|ACJMCBPC_01808|ACJMCBPC_03017|ACJMCBPC_03014|ACJMCBPC_00500|ACJMCBPC_02991|ACJMCBPC_02006|ACJMCBPC_01258|ACJMCBPC_03018	http://www.genome.jp/kegg-bin/show_pathway?lmo00010/lmo:lmo0261%09red/lmo:lmo1570%09red/lmo:lmo2476%09red/lmo:lmo1667%09red/lmo:lmo0018%09red/lmo:lmo2455%09red/lmo:lmo1339%09red/lmo:lmo1055%09red/lmo:lmo1634%09red/lmo:lmo1054%09red/lmo:lmo0319%09red/lmo:lmo2459%09red/lmo:lmo1053%09red/lmo:lmo2205%09red
ABC transporters	KEGG PATHWAY	lmo02010	33	82	0.00113996	0.0442	ACJMCBPC_00901|ACJMCBPC_01293|ACJMCBPC_00192|ACJMCBPC_02486|ACJMCBPC_00190|ACJMCBPC_01413|ACJMCBPC_00329|ACJMCBPC_00328|ACJMCBPC_00694|ACJMCBPC_02541|ACJMCBPC_00158|ACJMCBPC_00154|ACJMCBPC_00155|ACJMCBPC_00176|ACJMCBPC_00286|ACJMCBPC_02487|ACJMCBPC_00284|ACJMCBPC_00609|ACJMCBPC_00874|ACJMCBPC_01013|ACJMCBPC_00571|ACJMCBPC_00574|ACJMCBPC_00575|ACJMCBPC_01012|ACJMCBPC_00083|ACJMCBPC_00572|ACJMCBPC_…	http://www.genome.jp/kegg-bin/show_pathway?lmo02010/lmo:lmo1849%09red/lmo:lmo2752%09red/lmo:lmo2751%09red/lmo:lmo2495%09red/lmo:lmo2496%09red/lmo:lmo2497%09red/lmo:lmo2498%09red/lmo:lmo2499%09red/lmo:lmo0919%09red/lmo:lmo2195%09red/lmo:lmo2194%09red/lmo:lmo2196%09red/lmo:lmo1446%09red/lmo:lmo1447%09red/lmo:lmo1014%09red/lmo:lmo0278%09red/lmo:lmo1421%09red/lmo:lmo1422%09red/lmo:lmo1425%09red/lmo:l…
Pyruvate metabolism	KEGG PATHWAY	lmo00620	19	36	0.00122778	0.0442	ACJMCBPC_03063|ACJMCBPC_01806|ACJMCBPC_03076|ACJMCBPC_01589|ACJMCBPC_00892|ACJMCBPC_03065|ACJMCBPC_01909|ACJMCBPC_02006|ACJMCBPC_00998|ACJMCBPC_02250|ACJMCBPC_01542|ACJMCBPC_01808|ACJMCBPC_00121|ACJMCBPC_03105|ACJMCBPC_00755|ACJMCBPC_00671|ACJMCBPC_00046|ACJMCBPC_01807|ACJMCBPC_00186	http://www.genome.jp/kegg-bin/show_pathway?lmo00620/lmo:lmo0355%09red/lmo:lmo1570%09red/lmo:lmo1667%09red/lmo:lmo1581%09red/lmo:lmo0823%09red/lmo:lmo0722%09red/lmo:lmo1634%09red/lmo:lmo1055%09red/lmo:lmo1915%09red/lmo:lmo1054%09red/lmo:lmo1053%09red
regulation of transcription, DNA-templated	Gene Ontology	GO:0006355	26	54	0.000492739	0.0442	ACJMCBPC_02396|ACJMCBPC_02393|ACJMCBPC_00639|ACJMCBPC_01148|ACJMCBPC_00166|ACJMCBPC_01557|ACJMCBPC_02368|ACJMCBPC_01995|ACJMCBPC_02999|ACJMCBPC_02992|ACJMCBPC_00151|ACJMCBPC_01483|ACJMCBPC_00703|ACJMCBPC_00287|ACJMCBPC_00701|ACJMCBPC_01582|ACJMCBPC_00768|ACJMCBPC_01586|ACJMCBPC_01359|ACJMCBPC_00172|ACJMCBPC_02295|ACJMCBPC_01016|ACJMCBPC_01508|ACJMCBPC_03022|ACJMCBPC_03047|ACJMCBPC_00377	http://amigo.geneontology.org/amigo/term/GO:0006355
cytoplasm	Gene Ontology	GO:0005737	35	95	0.00275313	0.0663903	ACJMCBPC_01807|ACJMCBPC_01750|ACJMCBPC_02496|ACJMCBPC_02396|ACJMCBPC_01397|ACJMCBPC_02016|ACJMCBPC_00802|ACJMCBPC_02254|ACJMCBPC_01026|ACJMCBPC_00227|ACJMCBPC_00228|ACJMCBPC_02991|ACJMCBPC_00172|ACJMCBPC_01976|ACJMCBPC_00766|ACJMCBPC_00604|ACJMCBPC_00649|ACJMCBPC_01586|ACJMCBPC_00603|ACJMCBPC_01607|ACJMCBPC_02943|ACJMCBPC_01078|ACJMCBPC_02849|ACJMCBPC_01280|ACJMCBPC_01359|ACJMCBPC_00181|ACJMCBPC_…	http://amigo.geneontology.org/amigo/term/GO:0005737
transcription regulatory region sequence-specific DNA binding	Gene Ontology	GO:0000976	24	56	0.00276626	0.0663903	ACJMCBPC_02277|ACJMCBPC_02393|ACJMCBPC_00639|ACJMCBPC_02642|ACJMCBPC_02791|ACJMCBPC_01557|ACJMCBPC_02368|ACJMCBPC_03056|ACJMCBPC_01995|ACJMCBPC_02999|ACJMCBPC_02992|ACJMCBPC_00151|ACJMCBPC_01483|ACJMCBPC_00703|ACJMCBPC_00701|ACJMCBPC_00768|ACJMCBPC_02806|ACJMCBPC_01016|ACJMCBPC_01508|ACJMCBPC_03022|ACJMCBPC_03047|ACJMCBPC_00166|ACJMCBPC_00162|ACJMCBPC_01232	http://amigo.geneontology.org/amigo/term/GO:0000976
Metabolic pathways	KEGG PATHWAY	lmo01100	142	555	0.00660619	0.11206	ACJMCBPC_01807|ACJMCBPC_01496|ACJMCBPC_00487|ACJMCBPC_01750|ACJMCBPC_02019|ACJMCBPC_01416|ACJMCBPC_01109|ACJMCBPC_00225|ACJMCBPC_00226|ACJMCBPC_00227|ACJMCBPC_01258|ACJMCBPC_00228|ACJMCBPC_01991|ACJMCBPC_00500|ACJMCBPC_01992|ACJMCBPC_02991|ACJMCBPC_02754|ACJMCBPC_02820|ACJMCBPC_00645|ACJMCBPC_00649|ACJMCBPC_02824|ACJMCBPC_01332|ACJMCBPC_01335|ACJMCBPC_01334|ACJMCBPC_02291|ACJMCBPC_02359|ACJMCBPC_…	http://www.genome.jp/kegg-bin/show_pathway?lmo01100/lmo:lmo0265%09red/lmo:lmo0722%09red/lmo:lmo1006%09red/lmo:lmo1551%09red/lmo:lmo1647%09red/lmo:lmo2758%09red/lmo:lmo1929%09red/lmo:lmo1840%09red/lmo:lmo2754%09red/lmo:lmo0385%09red/lmo:lmo2455%09red/lmo:lmo0783%09red/lmo:lmo2459%09red/lmo:lmo1679%09red/lmo:lmo1678%09red/lmo:lmo1674%09red/lmo:lmo1931%09red/lmo:lmo0927%09red/lmo:lmo1831%09red/lmo:l…
structural constituent of ribosome	Gene Ontology	GO:0003735	17	37	0.00652053	0.11206	ACJMCBPC_00449|ACJMCBPC_01671|ACJMCBPC_00859|ACJMCBPC_00823|ACJMCBPC_00848|ACJMCBPC_01900|ACJMCBPC_00009|ACJMCBPC_01985|ACJMCBPC_01317|ACJMCBPC_00521|ACJMCBPC_00820|ACJMCBPC_01278|ACJMCBPC_01276|ACJMCBPC_01321|ACJMCBPC_00860|ACJMCBPC_00828|ACJMCBPC_00007	http://amigo.geneontology.org/amigo/term/GO:0003735
ATPase-coupled transmembrane transporter activity	Gene Ontology	GO:0042626	10	16	0.00760649	0.11206	ACJMCBPC_02042|ACJMCBPC_02041|ACJMCBPC_02486|ACJMCBPC_02487|ACJMCBPC_00901|ACJMCBPC_02541|ACJMCBPC_00083|ACJMCBPC_00192|ACJMCBPC_02605|ACJMCBPC_00393	http://amigo.geneontology.org/amigo/term/GO:0042626
transmembrane transport	Gene Ontology	GO:0055085	13	25	0.00778197	0.11206	ACJMCBPC_02042|ACJMCBPC_01863|ACJMCBPC_02041|ACJMCBPC_02486|ACJMCBPC_02487|ACJMCBPC_00312|ACJMCBPC_02569|ACJMCBPC_00999|ACJMCBPC_02541|ACJMCBPC_02836|ACJMCBPC_01058|ACJMCBPC_02605|ACJMCBPC_02153	http://amigo.geneontology.org/amigo/term/GO:0055085
protein-phosphocysteine-sugar phosphotransferase activity	Gene Ontology	GO:0090563	9	15	0.013445	0.175878	ACJMCBPC_02800|ACJMCBPC_00236|ACJMCBPC_00235|ACJMCBPC_02513|ACJMCBPC_00164|ACJMCBPC_02990|ACJMCBPC_02973|ACJMCBPC_03015|ACJMCBPC_03019	http://amigo.geneontology.org/amigo/term/GO:0090563
phosphoenolpyruvate-dependent sugar phosphotransferase system	Gene Ontology	GO:0009401	13	28	0.0154609	0.175878	ACJMCBPC_02800|ACJMCBPC_00486|ACJMCBPC_00487|ACJMCBPC_03067|ACJMCBPC_00236|ACJMCBPC_00235|ACJMCBPC_02513|ACJMCBPC_00164|ACJMCBPC_01992|ACJMCBPC_02990|ACJMCBPC_02973|ACJMCBPC_03015|ACJMCBPC_03019	http://amigo.geneontology.org/amigo/term/GO:0009401
cytosol	Gene Ontology	GO:0005829	62	220	0.0158779	0.175878	ACJMCBPC_00909|ACJMCBPC_00455|ACJMCBPC_01802|ACJMCBPC_02396|ACJMCBPC_02277|ACJMCBPC_01571|ACJMCBPC_02027|ACJMCBPC_01148|ACJMCBPC_01300|ACJMCBPC_00823|ACJMCBPC_02790|ACJMCBPC_02654|ACJMCBPC_02295|ACJMCBPC_03076|ACJMCBPC_03044|ACJMCBPC_01874|ACJMCBPC_01360|ACJMCBPC_00687|ACJMCBPC_01232|ACJMCBPC_00369|ACJMCBPC_03056|ACJMCBPC_00342|ACJMCBPC_03055|ACJMCBPC_03017|ACJMCBPC_03014|ACJMCBPC_00014|ACJMCBPC_…	http://amigo.geneontology.org/amigo/term/GO:0005829
beta-Lactam resistance	KEGG PATHWAY	lmo01501	6	8	0.021144	0.193119	ACJMCBPC_01012|ACJMCBPC_01013|ACJMCBPC_00609|ACJMCBPC_02541|ACJMCBPC_01416|ACJMCBPC_00176	http://www.genome.jp/kegg-bin/show_pathway?lmo01501/lmo:lmo2745%09red/lmo:lmo1892%09red/lmo:lmo2195%09red/lmo:lmo2194%09red/lmo:lmo2196%09red
Purine metabolism	KEGG PATHWAY	lmo00230	16	41	0.0253319	0.193119	ACJMCBPC_00909|ACJMCBPC_02822|ACJMCBPC_02359|ACJMCBPC_02824|ACJMCBPC_03137|ACJMCBPC_00528|ACJMCBPC_02823|ACJMCBPC_01542|ACJMCBPC_00214|ACJMCBPC_00907|ACJMCBPC_00708|ACJMCBPC_02849|ACJMCBPC_02759|ACJMCBPC_01750|ACJMCBPC_03135|ACJMCBPC_01630	http://www.genome.jp/kegg-bin/show_pathway?lmo00230/lmo:lmo2155%09red/lmo:lmo2154%09red/lmo:lmo1570%09red/lmo:lmo1885%09red/lmo:lmo1965%09red/lmo:lmo1524%09red/lmo:lmo1773%09red/lmo:lmo1774%09red/lmo:lmo1523%09red/lmo:lmo2758%09red/lmo:lmo1239%09red/lmo:lmo0055%09red/lmo:lmo1929%09red
Ribosome	KEGG PATHWAY	lmo03010	25	75	0.0266468	0.193119	ACJMCBPC_00860|ACJMCBPC_00848|ACJMCBPC_01617|ACJMCBPC_01671|ACJMCBPC_01306|ACJMCBPC_01278|ACJMCBPC_00823|ACJMCBPC_00820|ACJMCBPC_01276|ACJMCBPC_01321|ACJMCBPC_00828|ACJMCBPC_01254|ACJMCBPC_00522|ACJMCBPC_00521|ACJMCBPC_03097|ACJMCBPC_00859|ACJMCBPC_01528|ACJMCBPC_01785|ACJMCBPC_01786|ACJMCBPC_00009|ACJMCBPC_00514|ACJMCBPC_01985|ACJMCBPC_01317|ACJMCBPC_00416|ACJMCBPC_00007	http://www.genome.jp/kegg-bin/show_pathway?lmo03010/lmo:lmo0244%09red/lmo:lmo0044%09red/lmo:lmo0046%09red/lmo:lmo1797%09red/lmo:lmo2856%09red/lmo:lmo1469%09red/lmo:lmo2597%09red/lmo:lmo2596%09red/lmo:lmo1596%09red/lmo:lmo1787%09red/lmo:lmo2632%09red/lmo:lmo2655%09red/lmo:lmo1330%09red/lmo:lmo1335%09red/lmo:lmo0250%09red/lmo:lmo0251%09red/lmo:lmo1542%09red/lmo:lmo1816%09red/lmo:lmo1540%09red/lmo:l…
Starch and sucrose metabolism	KEGG PATHWAY	lmo00500	20	56	0.0267001	0.193119	ACJMCBPC_00218|ACJMCBPC_02782|ACJMCBPC_02372|ACJMCBPC_02373|ACJMCBPC_01258|ACJMCBPC_00234|ACJMCBPC_01396|ACJMCBPC_02578|ACJMCBPC_00167|ACJMCBPC_03017|ACJMCBPC_03014|ACJMCBPC_00162|ACJMCBPC_00159|ACJMCBPC_00157|ACJMCBPC_00171|ACJMCBPC_02791|ACJMCBPC_00152|ACJMCBPC_00023|ACJMCBPC_03018|ACJMCBPC_02579	http://www.genome.jp/kegg-bin/show_pathway?lmo00500/lmo:lmo0261%09red/lmo:lmo0901%09red/lmo:lmo0184%09red/lmo:lmo1254%09red/lmo:lmo1339%09red/lmo:lmo0813%09red/lmo:lmo0018%09red/lmo:lmo2683%09red/lmo:lmo2684%09red/lmo:lmo2126%09red/lmo:lmo0319%09red/lmo:lmo2121%09red
response to stress	Gene Ontology	GO:0006950	7	11	0.0230832	0.193119	ACJMCBPC_01483|ACJMCBPC_00703|ACJMCBPC_00701|ACJMCBPC_01016|ACJMCBPC_01557|ACJMCBPC_02393|ACJMCBPC_00639	http://amigo.geneontology.org/amigo/term/GO:0006950
plasma membrane	Gene Ontology	GO:0005886	37	122	0.0250494	0.193119	ACJMCBPC_02235|ACJMCBPC_00901|ACJMCBPC_02979|ACJMCBPC_01009|ACJMCBPC_01533|ACJMCBPC_02973|ACJMCBPC_02977|ACJMCBPC_01106|ACJMCBPC_02426|ACJMCBPC_02918|ACJMCBPC_02919|ACJMCBPC_02673|ACJMCBPC_00111|ACJMCBPC_00668|ACJMCBPC_02990|ACJMCBPC_02755|ACJMCBPC_02752|ACJMCBPC_03019|ACJMCBPC_02800|ACJMCBPC_01973|ACJMCBPC_02843|ACJMCBPC_02784|ACJMCBPC_01375|ACJMCBPC_00218|ACJMCBPC_03067|ACJMCBPC_00236|ACJMCBPC_…	http://amigo.geneontology.org/amigo/term/GO:0005886
flavin adenine dinucleotide binding	Gene Ontology	GO:0050660	5	6	0.0268221	0.193119	ACJMCBPC_03049|ACJMCBPC_01806|ACJMCBPC_00330|ACJMCBPC_01589|ACJMCBPC_02820	http://amigo.geneontology.org/amigo/term/GO:0050660
Galactose metabolism	KEGG PATHWAY	lmo00052	9	18	0.0299125	0.205115	ACJMCBPC_01258|ACJMCBPC_00649|ACJMCBPC_01397|ACJMCBPC_00167|ACJMCBPC_02985|ACJMCBPC_00171|ACJMCBPC_02991|ACJMCBPC_02782|ACJMCBPC_00152	http://www.genome.jp/kegg-bin/show_pathway?lmo00052/lmo:lmo2476%09red/lmo:lmo2477%09red/lmo:lmo0184%09red/lmo:lmo1339%09red
Quorum sensing	KEGG PATHWAY	lmo02024	16	43	0.0344899	0.225752	ACJMCBPC_01329|ACJMCBPC_01012|ACJMCBPC_01013|ACJMCBPC_01946|ACJMCBPC_03059|ACJMCBPC_00609|ACJMCBPC_00621|ACJMCBPC_02277|ACJMCBPC_03095|ACJMCBPC_03056|ACJMCBPC_03057|ACJMCBPC_02642|ACJMCBPC_02643|ACJMCBPC_00515|ACJMCBPC_02613|ACJMCBPC_00176	http://www.genome.jp/kegg-bin/show_pathway?lmo02024/lmo:lmo0048%09red/lmo:lmo0051%09red/lmo:lmo1529%09red/lmo:lmo0050%09red/lmo:lmo0037%09red/lmo:lmo2195%09red/lmo:lmo2194%09red/lmo:lmo2196%09red/lmo:lmo2451%09red/lmo:lmo2854%09red/lmo:lmo0245%09red/lmo:lmo1633%09red
cytosolic small ribosomal subunit	Gene Ontology	GO:0022627	7	13	0.041306	0.258612	ACJMCBPC_01671|ACJMCBPC_00860|ACJMCBPC_01785|ACJMCBPC_01900|ACJMCBPC_00009|ACJMCBPC_00820|ACJMCBPC_00007	http://amigo.geneontology.org/amigo/term/GO:0022627
Amino sugar and nucleotide sugar metabolism	KEGG PATHWAY	lmo00520	13	34	0.0463748	0.275812	ACJMCBPC_00486|ACJMCBPC_00487|ACJMCBPC_00645|ACJMCBPC_02017|ACJMCBPC_00938|ACJMCBPC_00491|ACJMCBPC_02985|ACJMCBPC_00490|ACJMCBPC_01991|ACJMCBPC_00162|ACJMCBPC_01992|ACJMCBPC_02791|ACJMCBPC_01258	http://www.genome.jp/kegg-bin/show_pathway?lmo00520/lmo:lmo2477%09red/lmo:lmo0024%09red/lmo:lmo0813%09red/lmo:lmo0727%09red/lmo:lmo0783%09red/lmo:lmo0098%09red/lmo:lmo1339%09red/lmo:lmo0096%09red/lmo:lmo0097%09red/lmo:lmo2537%09red/lmo:lmo2526%09red
Glycerolipid metabolism	KEGG PATHWAY	lmo00561	8	17	0.0500579	0.275812	ACJMCBPC_01496|ACJMCBPC_02221|ACJMCBPC_01022|ACJMCBPC_00331|ACJMCBPC_02428|ACJMCBPC_01310|ACJMCBPC_01676|ACJMCBPC_00146	http://www.genome.jp/kegg-bin/show_pathway?lmo00561/lmo:lmo1284%09red/lmo:lmo1538%09red/lmo:lmo2555%09red/lmo:lmo1647%09red/lmo:lmo2695%09red/lmo:lmo0927%09red/lmo:lmo1809%09red
SOS response	Gene Ontology	GO:0009432	4	5	0.0517147	0.275812	ACJMCBPC_00329|ACJMCBPC_00328|ACJMCBPC_03174|ACJMCBPC_01958	http://amigo.geneontology.org/amigo/term/GO:0009432
mRNA binding	Gene Ontology	GO:0003729	4	5	0.0517147	0.275812	ACJMCBPC_00449|ACJMCBPC_00859|ACJMCBPC_00820|ACJMCBPC_01900	http://amigo.geneontology.org/amigo/term/GO:0003729
oligosaccharide catabolic process	Gene Ontology	GO:0009313	5	8	0.0556707	0.286307	ACJMCBPC_00167|ACJMCBPC_00171|ACJMCBPC_02782|ACJMCBPC_00152|ACJMCBPC_00234	http://amigo.geneontology.org/amigo/term/GO:0009313
Cysteine and methionine metabolism	KEGG PATHWAY	lmo00270	11	29	0.0663961	0.329691	ACJMCBPC_02482|ACJMCBPC_00226|ACJMCBPC_02254|ACJMCBPC_02006|ACJMCBPC_00998|ACJMCBPC_00228|ACJMCBPC_01108|ACJMCBPC_01109|ACJMCBPC_00179|ACJMCBPC_01984|ACJMCBPC_00227	http://www.genome.jp/kegg-bin/show_pathway?lmo00270/lmo:lmo1680%09red/lmo:lmo1678%09red/lmo:lmo0238%09red/lmo:lmo1681%09red/lmo:lmo1679%09red/lmo:lmo1667%09red/lmo:lmo1595%09red/lmo:lmo2370%09red/lmo:lmo0223%09red/lmo:lmo2824%09red
Citrate cycle (TCA cycle)	KEGG PATHWAY	lmo00020	6	12	0.0715273	0.343331	ACJMCBPC_01807|ACJMCBPC_01806|ACJMCBPC_01589|ACJMCBPC_00046|ACJMCBPC_01808|ACJMCBPC_00755	http://www.genome.jp/kegg-bin/show_pathway?lmo00020/lmo:lmo1055%09red/lmo:lmo1054%09red/lmo:lmo0355%09red/lmo:lmo1053%09red
Ubiquinone and other terpenoid-quinone biosynthesis	KEGG PATHWAY	lmo00130	5	9	0.0748522	0.347701	ACJMCBPC_02789|ACJMCBPC_02884|ACJMCBPC_02737|ACJMCBPC_02798|ACJMCBPC_02505	http://www.genome.jp/kegg-bin/show_pathway?lmo00130/lmo:lmo1931%09red/lmo:lmo1674%09red/lmo:lmo0437%09red
Biosynthesis of antibiotics	KEGG PATHWAY	lmo01130	46	178	0.0938579	0.387802	ACJMCBPC_00909|ACJMCBPC_01806|ACJMCBPC_01563|ACJMCBPC_01803|ACJMCBPC_02236|ACJMCBPC_00615|ACJMCBPC_00273|ACJMCBPC_01397|ACJMCBPC_01808|ACJMCBPC_02254|ACJMCBPC_03076|ACJMCBPC_02738|ACJMCBPC_01389|ACJMCBPC_01258|ACJMCBPC_00228|ACJMCBPC_02460|ACJMCBPC_00179|ACJMCBPC_00014|ACJMCBPC_00500|ACJMCBPC_02991|ACJMCBPC_00380|ACJMCBPC_02753|ACJMCBPC_00019|ACJMCBPC_01589|ACJMCBPC_00645|ACJMCBPC_02006|ACJMCBPC_…	http://www.genome.jp/kegg-bin/show_pathway?lmo01130/lmo:lmo1680%09red/lmo:lmo1633%09red/lmo:lmo0223%09red/lmo:lmo1570%09red/lmo:lmo1667%09red/lmo:lmo1806%09red/lmo:lmo0970%09red/lmo:lmo1773%09red/lmo:lmo1774%09red/lmo:lmo1627%09red/lmo:lmo1435%09red/lmo:lmo1054%09red/lmo:lmo1929%09red/lmo:lmo0355%09red/lmo:lmo1628%09red/lmo:lmo1383%09red/lmo:lmo2476%09red/lmo:lmo0825%09red/lmo:lmo2455%09red/lmo:l…
Biosynthesis of secondary metabolites	KEGG PATHWAY	lmo01110	60	240	0.0941883	0.387802	ACJMCBPC_00909|ACJMCBPC_01806|ACJMCBPC_01496|ACJMCBPC_01563|ACJMCBPC_02236|ACJMCBPC_00615|ACJMCBPC_00273|ACJMCBPC_00779|ACJMCBPC_00907|ACJMCBPC_01808|ACJMCBPC_02798|ACJMCBPC_02254|ACJMCBPC_01676|ACJMCBPC_01329|ACJMCBPC_03076|ACJMCBPC_01026|ACJMCBPC_02738|ACJMCBPC_01389|ACJMCBPC_02505|ACJMCBPC_01258|ACJMCBPC_02737|ACJMCBPC_00228|ACJMCBPC_02182|ACJMCBPC_01108|ACJMCBPC_01109|ACJMCBPC_01397|ACJMCBPC_…	http://www.genome.jp/kegg-bin/show_pathway?lmo01110/lmo:lmo1680%09red/lmo:lmo1681%09red/lmo:lmo1435%09red/lmo:lmo1570%09red/lmo:lmo0437%09red/lmo:lmo1006%09red/lmo:lmo1667%09red/lmo:lmo1663%09red/lmo:lmo1284%09red/lmo:lmo1773%09red/lmo:lmo1774%09red/lmo:lmo1627%09red/lmo:lmo0223%09red/lmo:lmo2758%09red/lmo:lmo1929%09red/lmo:lmo0355%09red/lmo:lmo1628%09red/lmo:lmo1383%09red/lmo:lmo1809%09red/lmo:l…
Streptomycin biosynthesis	KEGG PATHWAY	lmo00521	4	7	0.102337	0.387802	ACJMCBPC_00957|ACJMCBPC_01258|ACJMCBPC_01803|ACJMCBPC_00019	http://www.genome.jp/kegg-bin/show_pathway?lmo00521/lmo:lmo1339%09red/lmo:lmo1084%09red/lmo:lmo1066%09red/lmo:lmo1081%09red
Nucleotide excision repair	KEGG PATHWAY	lmo03420	4	7	0.102337	0.387802	ACJMCBPC_01771|ACJMCBPC_02502|ACJMCBPC_00910|ACJMCBPC_00600	http://www.genome.jp/kegg-bin/show_pathway?lmo03420/lmo:lmo2489%09red/lmo:lmo1759%09red/lmo:lmo1234%09red/lmo:lmo2488%09red
Selenocompound metabolism	KEGG PATHWAY	lmo00450	4	7	0.102337	0.387802	ACJMCBPC_02482|ACJMCBPC_00227|ACJMCBPC_02254|ACJMCBPC_01109	http://www.genome.jp/kegg-bin/show_pathway?lmo00450/lmo:lmo1680%09red/lmo:lmo1681%09red/lmo:lmo1679%09red/lmo:lmo2370%09red
cytosolic large ribosomal subunit	Gene Ontology	GO:0022625	8	20	0.0905016	0.387802	ACJMCBPC_00859|ACJMCBPC_00848|ACJMCBPC_00522|ACJMCBPC_00521|ACJMCBPC_01278|ACJMCBPC_00823|ACJMCBPC_01321|ACJMCBPC_00828	http://amigo.geneontology.org/amigo/term/GO:0022625
small ribosomal subunit	Gene Ontology	GO:0015935	4	7	0.102337	0.387802	ACJMCBPC_00860|ACJMCBPC_01985|ACJMCBPC_01317|ACJMCBPC_01786	http://amigo.geneontology.org/amigo/term/GO:0015935
DNA-binding transcription factor activity	Gene Ontology	GO:0003700	15	48	0.106024	0.391474	ACJMCBPC_02806|ACJMCBPC_00287|ACJMCBPC_00166|ACJMCBPC_01582|ACJMCBPC_01232|ACJMCBPC_02368|ACJMCBPC_03056|ACJMCBPC_03022|ACJMCBPC_03047|ACJMCBPC_01995|ACJMCBPC_00377|ACJMCBPC_02642|ACJMCBPC_02992|ACJMCBPC_02277|ACJMCBPC_00151	http://amigo.geneontology.org/amigo/term/GO:0003700
carbohydrate catabolic process	Gene Ontology	GO:0016052	5	11	0.122364	0.440512	ACJMCBPC_03017|ACJMCBPC_03014|ACJMCBPC_03018|ACJMCBPC_02372|ACJMCBPC_02373	http://amigo.geneontology.org/amigo/term/GO:0016052
Peptidoglycan biosynthesis	KEGG PATHWAY	lmo00550	7	19	0.141179	0.455569	ACJMCBPC_00777|ACJMCBPC_02017|ACJMCBPC_02003|ACJMCBPC_01849|ACJMCBPC_00794|ACJMCBPC_02754|ACJMCBPC_01416	http://www.genome.jp/kegg-bin/show_pathway?lmo00550/lmo:lmo2754%09red/lmo:lmo1892%09red/lmo:lmo2526%09red/lmo:lmo0855%09red/lmo:lmo2017%09red/lmo:lmo2038%09red/lmo:lmo2039%09red
Lysine degradation	KEGG PATHWAY	lmo00310	3	5	0.142365	0.455569	ACJMCBPC_01806|ACJMCBPC_02646|ACJMCBPC_01589	http://www.genome.jp/kegg-bin/show_pathway?lmo00310/lmo:lmo1055%09red/lmo:lmo0913%09red
pyridoxal phosphate binding	Gene Ontology	GO:0030170	4	8	0.133669	0.455569	ACJMCBPC_00227|ACJMCBPC_02254|ACJMCBPC_00228|ACJMCBPC_01389	http://amigo.geneontology.org/amigo/term/GO:0030170
negative regulation of transcription, DNA-templated	Gene Ontology	GO:0045892	6	15	0.134127	0.455569	ACJMCBPC_02806|ACJMCBPC_00233|ACJMCBPC_02510|ACJMCBPC_00132|ACJMCBPC_00162|ACJMCBPC_02791	http://amigo.geneontology.org/amigo/term/GO:0045892
large ribosomal subunit	Gene Ontology	GO:0015934	3	5	0.142365	0.455569	ACJMCBPC_00848|ACJMCBPC_00521|ACJMCBPC_00828	http://amigo.geneontology.org/amigo/term/GO:0015934
Glycerophospholipid metabolism	KEGG PATHWAY	lmo00564	6	16	0.159328	0.469516	ACJMCBPC_01496|ACJMCBPC_02826|ACJMCBPC_00332|ACJMCBPC_00581|ACJMCBPC_01676|ACJMCBPC_01000	http://www.genome.jp/kegg-bin/show_pathway?lmo00564/lmo:lmo1284%09red/lmo:lmo1936%09red/lmo:lmo2503%09red/lmo:lmo1647%09red/lmo:lmo1293%09red/lmo:lmo1089%09red
Alanine, aspartate and glutamate metabolism	KEGG PATHWAY	lmo00250	8	24	0.166553	0.469516	ACJMCBPC_02822|ACJMCBPC_02823|ACJMCBPC_00645|ACJMCBPC_00604|ACJMCBPC_00779|ACJMCBPC_00603|ACJMCBPC_02641|ACJMCBPC_02646	http://www.genome.jp/kegg-bin/show_pathway?lmo00250/lmo:lmo0913%09red/lmo:lmo1773%09red/lmo:lmo1663%09red/lmo:lmo0055%09red/lmo:lmo0727%09red/lmo:lmo2090%09red/lmo:lmo2091%09red
Methane metabolism	KEGG PATHWAY	lmo00680	6	17	0.186391	0.469516	ACJMCBPC_02738|ACJMCBPC_01909|ACJMCBPC_01563|ACJMCBPC_00179|ACJMCBPC_00500|ACJMCBPC_00186	http://www.genome.jp/kegg-bin/show_pathway?lmo00680/lmo:lmo2205%09red/lmo:lmo2455%09red/lmo:lmo1581%09red/lmo:lmo2824%09red
Lysine biosynthesis	KEGG PATHWAY	lmo00300	6	17	0.186391	0.469516	ACJMCBPC_02291|ACJMCBPC_01026|ACJMCBPC_00777|ACJMCBPC_01783|ACJMCBPC_01566|ACJMCBPC_01389	http://www.genome.jp/kegg-bin/show_pathway?lmo00300/lmo:lmo1006%09red/lmo:lmo1588%09red/lmo:lmo0265%09red/lmo:lmo2038%09red/lmo:lmo1435%09red
Sulfur metabolism	KEGG PATHWAY	lmo00920	3	6	0.18769	0.469516	ACJMCBPC_00226|ACJMCBPC_02254|ACJMCBPC_00228	http://www.genome.jp/kegg-bin/show_pathway?lmo00920/lmo:lmo1680%09red/lmo:lmo0238%09red/lmo:lmo0223%09red
Glycine, serine and threonine metabolism	KEGG PATHWAY	lmo00260	8	25	0.18911	0.469516	ACJMCBPC_01806|ACJMCBPC_01589|ACJMCBPC_02738|ACJMCBPC_00273|ACJMCBPC_00179|ACJMCBPC_00500|ACJMCBPC_01335|ACJMCBPC_01334	http://www.genome.jp/kegg-bin/show_pathway?lmo00260/lmo:lmo2205%09red/lmo:lmo2824%09red/lmo:lmo2425%09red/lmo:lmo1627%09red/lmo:lmo1055%09red/lmo:lmo1628%09red
translation	Gene Ontology	GO:0006412	5	12	0.150275	0.469516	ACJMCBPC_00449|ACJMCBPC_00820|ACJMCBPC_01900|ACJMCBPC_01802|ACJMCBPC_00521	http://amigo.geneontology.org/amigo/term/GO:0006412
ATPase activity	Gene Ontology	GO:0016887	4	9	0.168335	0.469516	ACJMCBPC_01018|ACJMCBPC_01561|ACJMCBPC_01562|ACJMCBPC_01547	http://amigo.geneontology.org/amigo/term/GO:0016887
tryptophan biosynthetic process	Gene Ontology	GO:0000162	4	9	0.168335	0.469516	ACJMCBPC_01329|ACJMCBPC_01332|ACJMCBPC_01335|ACJMCBPC_01334	http://amigo.geneontology.org/amigo/term/GO:0000162
beta-glucosidase activity	Gene Ontology	GO:0008422	5	13	0.180562	0.469516	ACJMCBPC_03017|ACJMCBPC_03014|ACJMCBPC_03018|ACJMCBPC_02372|ACJMCBPC_02373	http://amigo.geneontology.org/amigo/term/GO:0008422
outer membrane-bounded periplasmic space	Gene Ontology	GO:0030288	5	13	0.180562	0.469516	ACJMCBPC_01512|ACJMCBPC_02657|ACJMCBPC_01626|ACJMCBPC_00176|ACJMCBPC_00609	http://amigo.geneontology.org/amigo/term/GO:0030288
integral component of plasma membrane	Gene Ontology	GO:0005887	15	54	0.187581	0.469516	ACJMCBPC_00486|ACJMCBPC_00487|ACJMCBPC_01946|ACJMCBPC_00312|ACJMCBPC_00901|ACJMCBPC_02311|ACJMCBPC_01690|ACJMCBPC_02012|ACJMCBPC_01849|ACJMCBPC_02445|ACJMCBPC_02660|ACJMCBPC_01992|ACJMCBPC_01058|ACJMCBPC_00386|ACJMCBPC_00515	http://amigo.geneontology.org/amigo/term/GO:0005887
ATP-binding cassette (ABC) transporter complex	Gene Ontology	GO:0043190	3	6	0.18769	0.469516	ACJMCBPC_00192|ACJMCBPC_00083|ACJMCBPC_00393	http://amigo.geneontology.org/amigo/term/GO:0043190
Phosphotransferase system (PTS)	KEGG PATHWAY	lmo02060	22	85	0.197485	0.481997	ACJMCBPC_02973|ACJMCBPC_02794|ACJMCBPC_00486|ACJMCBPC_00487|ACJMCBPC_00207|ACJMCBPC_00205|ACJMCBPC_03015|ACJMCBPC_01991|ACJMCBPC_01992|ACJMCBPC_02990|ACJMCBPC_03019|ACJMCBPC_02800|ACJMCBPC_00218|ACJMCBPC_00491|ACJMCBPC_00490|ACJMCBPC_03067|ACJMCBPC_00236|ACJMCBPC_00235|ACJMCBPC_02513|ACJMCBPC_00164|ACJMCBPC_02578|ACJMCBPC_02579	http://www.genome.jp/kegg-bin/show_pathway?lmo02060/lmo:lmo2683%09red/lmo:lmo0901%09red/lmo:lmo0543%09red/lmo:lmo0399%09red/lmo:lmo0027%09red/lmo:lmo0024%09red/lmo:lmo1035%09red/lmo:lmo2799%09red/lmo:lmo2772%09red/lmo:lmo0783%09red/lmo:lmo2684%09red/lmo:lmo0098%09red/lmo:lmo0097%09red/lmo:lmo0096%09red/lmo:lmo1973%09red/lmo:lmo0738%09red
Glutathione metabolism	KEGG PATHWAY	lmo00480	3	7	0.236039	0.530513	ACJMCBPC_03049|ACJMCBPC_02820|ACJMCBPC_00330	http://www.genome.jp/kegg-bin/show_pathway?lmo00480/lmo:lmo1433%09red/lmo:lmo0906%09red
RNA degradation	KEGG PATHWAY	lmo03018	5	15	0.246836	0.530513	ACJMCBPC_00423|ACJMCBPC_01782|ACJMCBPC_01563|ACJMCBPC_00558|ACJMCBPC_00766	http://www.genome.jp/kegg-bin/show_pathway?lmo03018/lmo:lmo2757%09red/lmo:lmo2455%09red/lmo:lmo0866%09red/lmo:lmo2068%09red/lmo:lmo1434%09red
regulation of cell shape	Gene Ontology	GO:0008360	3	7	0.236039	0.530513	ACJMCBPC_01973|ACJMCBPC_01690|ACJMCBPC_02012	http://amigo.geneontology.org/amigo/term/GO:0008360
identical protein binding	Gene Ontology	GO:0042802	3	7	0.236039	0.530513	ACJMCBPC_03057|ACJMCBPC_01389|ACJMCBPC_02643	http://amigo.geneontology.org/amigo/term/GO:0042802
phosphorelay response regulator activity	Gene Ontology	GO:0000156	4	11	0.245215	0.530513	ACJMCBPC_01232|ACJMCBPC_03056|ACJMCBPC_02277|ACJMCBPC_02642	http://amigo.geneontology.org/amigo/term/GO:0000156
transferase activity, transferring acyl groups other than amino-acyl groups	Gene Ontology	GO:0016747	4	11	0.245215	0.530513	ACJMCBPC_00289|ACJMCBPC_02272|ACJMCBPC_02753|ACJMCBPC_03082	http://amigo.geneontology.org/amigo/term/GO:0016747
DNA-binding transcription activator activity	Gene Ontology	GO:0001216	4	11	0.245215	0.530513	ACJMCBPC_01232|ACJMCBPC_03056|ACJMCBPC_02277|ACJMCBPC_02642	http://amigo.geneontology.org/amigo/term/GO:0001216
ATP binding	Gene Ontology	GO:0005524	5	15	0.246836	0.530513	ACJMCBPC_00192|ACJMCBPC_02499|ACJMCBPC_00190|ACJMCBPC_00083|ACJMCBPC_02177	http://amigo.geneontology.org/amigo/term/GO:0005524
Pyrimidine metabolism	KEGG PATHWAY	lmo00240	8	28	0.263457	0.55791	ACJMCBPC_03135|ACJMCBPC_02032|ACJMCBPC_03137|ACJMCBPC_00528|ACJMCBPC_00214|ACJMCBPC_02027|ACJMCBPC_02301|ACJMCBPC_02308	http://www.genome.jp/kegg-bin/show_pathway?lmo00240/lmo:lmo2155%09red/lmo:lmo2154%09red/lmo:lmo2544%09red/lmo:lmo2538%09red/lmo:lmo1929%09red/lmo:lmo1840%09red/lmo:lmo1831%09red
DNA replication	KEGG PATHWAY	lmo03030	5	16	0.282058	0.580233	ACJMCBPC_00008|ACJMCBPC_00539|ACJMCBPC_00533|ACJMCBPC_01607|ACJMCBPC_01504	http://www.genome.jp/kegg-bin/show_pathway?lmo03030/lmo:lmo2704%09red/lmo:lmo2308%09red/lmo:lmo0162%09red/lmo:lmo1455%09red/lmo:lmo1273%09red
membrane	Gene Ontology	GO:0016020	5	16	0.282058	0.580233	ACJMCBPC_02536|ACJMCBPC_02423|ACJMCBPC_03006|ACJMCBPC_00674|ACJMCBPC_02856	http://amigo.geneontology.org/amigo/term/GO:0016020
Carbon metabolism	KEGG PATHWAY	lmo01200	20	84	0.314856	0.599999	ACJMCBPC_01807|ACJMCBPC_01806|ACJMCBPC_00226|ACJMCBPC_01589|ACJMCBPC_02738|ACJMCBPC_00892|ACJMCBPC_01909|ACJMCBPC_00615|ACJMCBPC_01542|ACJMCBPC_00046|ACJMCBPC_01563|ACJMCBPC_00228|ACJMCBPC_01108|ACJMCBPC_01808|ACJMCBPC_00179|ACJMCBPC_00500|ACJMCBPC_00755|ACJMCBPC_00273|ACJMCBPC_01258|ACJMCBPC_00186	http://www.genome.jp/kegg-bin/show_pathway?lmo01200/lmo:lmo1678%09red/lmo:lmo0238%09red/lmo:lmo0355%09red/lmo:lmo1570%09red/lmo:lmo2205%09red/lmo:lmo1339%09red/lmo:lmo1581%09red/lmo:lmo2824%09red/lmo:lmo2455%09red/lmo:lmo2425%09red/lmo:lmo0223%09red/lmo:lmo1054%09red/lmo:lmo1055%09red/lmo:lmo1915%09red/lmo:lmo2459%09red/lmo:lmo1053%09red
Bacterial secretion system	KEGG PATHWAY	lmo03070	4	13	0.327978	0.599999	ACJMCBPC_00621|ACJMCBPC_03095|ACJMCBPC_01946|ACJMCBPC_00515	http://www.genome.jp/kegg-bin/show_pathway?lmo03070/lmo:lmo2854%09red/lmo:lmo0245%09red/lmo:lmo1529%09red/lmo:lmo2451%09red
Thiamine metabolism	KEGG PATHWAY	lmo00730	4	13	0.327978	0.599999	ACJMCBPC_01305|ACJMCBPC_01982|ACJMCBPC_01828|ACJMCBPC_02236	http://www.genome.jp/kegg-bin/show_pathway?lmo00730/lmo:lmo1513%09red/lmo:lmo1365%09red/lmo:lmo1593%09red/lmo:lmo1817%09red
Tryptophan metabolism	KEGG PATHWAY	lmo00380	2	5	0.341666	0.599999	ACJMCBPC_01806|ACJMCBPC_01589	http://www.genome.jp/kegg-bin/show_pathway?lmo00380/lmo:lmo1055%09red
integral component of membrane	Gene Ontology	GO:0016021	4	13	0.327978	0.599999	ACJMCBPC_02755|ACJMCBPC_01079|ACJMCBPC_01058|ACJMCBPC_00312	http://amigo.geneontology.org/amigo/term/GO:0016021
DNA repair	Gene Ontology	GO:0006281	3	9	0.337014	0.599999	ACJMCBPC_00687|ACJMCBPC_00910|ACJMCBPC_00766	http://amigo.geneontology.org/amigo/term/GO:0006281
peptide transmembrane transporter activity	Gene Ontology	GO:1904680	2	5	0.341666	0.599999	ACJMCBPC_00176|ACJMCBPC_00609	http://amigo.geneontology.org/amigo/term/GO:1904680
penicillin binding	Gene Ontology	GO:0008658	2	5	0.341666	0.599999	ACJMCBPC_01849|ACJMCBPC_01416	http://amigo.geneontology.org/amigo/term/GO:0008658
ribosome	Gene Ontology	GO:0005840	2	5	0.341666	0.599999	ACJMCBPC_00859|ACJMCBPC_00820	http://amigo.geneontology.org/amigo/term/GO:0005840
peptide transport	Gene Ontology	GO:0015833	2	5	0.341666	0.599999	ACJMCBPC_00176|ACJMCBPC_00609	http://amigo.geneontology.org/amigo/term/GO:0015833
potassium ion transmembrane transport	Gene Ontology	GO:0071805	2	5	0.341666	0.599999	ACJMCBPC_02673|ACJMCBPC_02235	http://amigo.geneontology.org/amigo/term/GO:0071805
rRNA binding	Gene Ontology	GO:0019843	2	5	0.341666	0.599999	ACJMCBPC_01985|ACJMCBPC_00820	http://amigo.geneontology.org/amigo/term/GO:0019843
protein-DNA complex	Gene Ontology	GO:0032993	4	14	0.370096	0.642095	ACJMCBPC_01232|ACJMCBPC_03056|ACJMCBPC_02277|ACJMCBPC_02642	http://amigo.geneontology.org/amigo/term/GO:0032993
Sulfur relay system	KEGG PATHWAY	lmo04122	3	10	0.387617	0.650534	ACJMCBPC_01826|ACJMCBPC_01982|ACJMCBPC_01828	http://www.genome.jp/kegg-bin/show_pathway?lmo04122/lmo:lmo1513%09red/lmo:lmo1512%09red/lmo:lmo1593%09red
Two-component system	KEGG PATHWAY	lmo02020	12	51	0.388022	0.650534	ACJMCBPC_03059|ACJMCBPC_00892|ACJMCBPC_00938|ACJMCBPC_00525|ACJMCBPC_03056|ACJMCBPC_03057|ACJMCBPC_02642|ACJMCBPC_02643|ACJMCBPC_02277|ACJMCBPC_00755|ACJMCBPC_00046|ACJMCBPC_00571	http://www.genome.jp/kegg-bin/show_pathway?lmo02020/lmo:lmo0355%09red/lmo:lmo1695%09red/lmo:lmo2499%09red/lmo:lmo0050%09red/lmo:lmo0051%09red/lmo:lmo1915%09red/lmo:lmo2537%09red/lmo:lmo0048%09red
Protein export	KEGG PATHWAY	lmo03060	5	19	0.39151	0.650534	ACJMCBPC_00621|ACJMCBPC_03095|ACJMCBPC_02445|ACJMCBPC_01946|ACJMCBPC_00515	http://www.genome.jp/kegg-bin/show_pathway?lmo03060/lmo:lmo1529%09red/lmo:lmo0245%09red/lmo:lmo1271%09red/lmo:lmo2451%09red/lmo:lmo2854%09red
Microbial metabolism in diverse environments	KEGG PATHWAY	lmo01120	33	150	0.393031	0.650534	ACJMCBPC_01807|ACJMCBPC_01806|ACJMCBPC_01563|ACJMCBPC_01909|ACJMCBPC_00615|ACJMCBPC_01397|ACJMCBPC_01808|ACJMCBPC_02794|ACJMCBPC_00225|ACJMCBPC_03076|ACJMCBPC_02738|ACJMCBPC_01389|ACJMCBPC_02646|ACJMCBPC_01258|ACJMCBPC_00228|ACJMCBPC_00207|ACJMCBPC_01108|ACJMCBPC_01383|ACJMCBPC_00179|ACJMCBPC_00500|ACJMCBPC_02991|ACJMCBPC_01589|ACJMCBPC_02006|ACJMCBPC_00649|ACJMCBPC_00226|ACJMCBPC_00186|ACJMCBPC_…	http://www.genome.jp/kegg-bin/show_pathway?lmo01120/lmo:lmo0265%09red/lmo:lmo1435%09red/lmo:lmo1570%09red/lmo:lmo1667%09red/lmo:lmo0223%09red/lmo:lmo1973%09red/lmo:lmo0913%09red/lmo:lmo0385%09red/lmo:lmo2476%09red/lmo:lmo2094%09red/lmo:lmo2455%09red/lmo:lmo2459%09red/lmo:lmo1678%09red/lmo:lmo0238%09red/lmo:lmo0355%09red/lmo:lmo1339%09red/lmo:lmo2824%09red/lmo:lmo1055%09red/lmo:lmo1634%09red/lmo:l…
3'-5' DNA helicase activity	Gene Ontology	GO:0043138	2	6	0.4081	0.65296	ACJMCBPC_00910|ACJMCBPC_00766	http://amigo.geneontology.org/amigo/term/GO:0043138
-	Gene Ontology	GO:0015836	2	6	0.4081	0.65296	ACJMCBPC_01690|ACJMCBPC_02012	http://amigo.geneontology.org/amigo/term/GO:0015836
lipid-linked peptidoglycan transporter activity	Gene Ontology	GO:0015648	2	6	0.4081	0.65296	ACJMCBPC_01690|ACJMCBPC_02012	http://amigo.geneontology.org/amigo/term/GO:0015648
Propanoate metabolism	KEGG PATHWAY	lmo00640	7	30	0.44917	0.710774	ACJMCBPC_01806|ACJMCBPC_01589|ACJMCBPC_01909|ACJMCBPC_02006|ACJMCBPC_00998|ACJMCBPC_00121|ACJMCBPC_00186	http://www.genome.jp/kegg-bin/show_pathway?lmo00640/lmo:lmo1055%09red/lmo:lmo1667%09red/lmo:lmo1581%09red/lmo:lmo0823%09red
Taurine and hypotaurine metabolism	KEGG PATHWAY	lmo00430	2	7	0.471074	0.721645	ACJMCBPC_00186|ACJMCBPC_01909	http://www.genome.jp/kegg-bin/show_pathway?lmo00430/lmo:lmo1581%09red
Biotin metabolism	KEGG PATHWAY	lmo00780	2	7	0.471074	0.721645	ACJMCBPC_02460|ACJMCBPC_01356	http://www.genome.jp/kegg-bin/show_pathway?lmo00780/lmo:lmo0970%09red/lmo:lmo1807%09red
intramolecular transferase activity, phosphotransferases	Gene Ontology	GO:0016868	2	7	0.471074	0.721645	ACJMCBPC_00181|ACJMCBPC_02451	http://amigo.geneontology.org/amigo/term/GO:0016868
Base excision repair	KEGG PATHWAY	lmo03410	3	12	0.485225	0.72847	ACJMCBPC_02443|ACJMCBPC_02847|ACJMCBPC_00265	http://www.genome.jp/kegg-bin/show_pathway?lmo03410/lmo:lmo1639%09red/lmo:lmo1894%09red
Butanoate metabolism	KEGG PATHWAY	lmo00650	4	17	0.493615	0.72847	ACJMCBPC_00755|ACJMCBPC_00046|ACJMCBPC_03076|ACJMCBPC_02646	http://www.genome.jp/kegg-bin/show_pathway?lmo00650/lmo:lmo0913%09red/lmo:lmo1634%09red/lmo:lmo0355%09red
Fructose and mannose metabolism	KEGG PATHWAY	lmo00051	12	56	0.500402	0.72847	ACJMCBPC_00486|ACJMCBPC_00487|ACJMCBPC_03067|ACJMCBPC_03044|ACJMCBPC_00491|ACJMCBPC_00205|ACJMCBPC_00490|ACJMCBPC_01991|ACJMCBPC_00162|ACJMCBPC_01992|ACJMCBPC_02791|ACJMCBPC_02794	http://www.genome.jp/kegg-bin/show_pathway?lmo00051/lmo:lmo0543%09red/lmo:lmo0399%09red/lmo:lmo0024%09red/lmo:lmo0813%09red/lmo:lmo2094%09red/lmo:lmo2799%09red/lmo:lmo0783%09red/lmo:lmo0098%09red/lmo:lmo0096%09red/lmo:lmo0097%09red
Biosynthesis of amino acids	KEGG PATHWAY	lmo01230	26	124	0.500823	0.72847	ACJMCBPC_02254|ACJMCBPC_00615|ACJMCBPC_00779|ACJMCBPC_01329|ACJMCBPC_00226|ACJMCBPC_00227|ACJMCBPC_02738|ACJMCBPC_01389|ACJMCBPC_00228|ACJMCBPC_01109|ACJMCBPC_00179|ACJMCBPC_00014|ACJMCBPC_00500|ACJMCBPC_02482|ACJMCBPC_00604|ACJMCBPC_00603|ACJMCBPC_01026|ACJMCBPC_01332|ACJMCBPC_01335|ACJMCBPC_01334|ACJMCBPC_02291|ACJMCBPC_01563|ACJMCBPC_01542|ACJMCBPC_02641|ACJMCBPC_01566|ACJMCBPC_01783	http://www.genome.jp/kegg-bin/show_pathway?lmo01230/lmo:lmo1680%09red/lmo:lmo1681%09red/lmo:lmo0265%09red/lmo:lmo0223%09red/lmo:lmo1570%09red/lmo:lmo1006%09red/lmo:lmo1663%09red/lmo:lmo1627%09red/lmo:lmo1435%09red/lmo:lmo1628%09red/lmo:lmo2205%09red/lmo:lmo2455%09red/lmo:lmo2090%09red/lmo:lmo2091%09red/lmo:lmo2459%09red/lmo:lmo1679%09red/lmo:lmo0238%09red/lmo:lmo2824%09red/lmo:lmo1630%09red/lmo:l…
transmembrane transporter activity	Gene Ontology	GO:0022857	5	22	0.499635	0.72847	ACJMCBPC_02569|ACJMCBPC_02660|ACJMCBPC_01058|ACJMCBPC_00312|ACJMCBPC_02153	http://amigo.geneontology.org/amigo/term/GO:0022857
Cationic antimicrobial peptide (CAMP) resistance	KEGG PATHWAY	lmo01503	2	8	0.529833	0.7573	ACJMCBPC_00525|ACJMCBPC_01626	http://www.genome.jp/kegg-bin/show_pathway?lmo01503/lmo:lmo1521%09red/lmo:lmo1695%09red
Arginine biosynthesis	KEGG PATHWAY	lmo00220	3	13	0.531162	0.7573	ACJMCBPC_00604|ACJMCBPC_00603|ACJMCBPC_01389	http://www.genome.jp/kegg-bin/show_pathway?lmo00220/lmo:lmo1588%09red/lmo:lmo2090%09red/lmo:lmo2091%09red
Mismatch repair	KEGG PATHWAY	lmo03430	4	19	0.570049	0.800884	ACJMCBPC_00008|ACJMCBPC_00539|ACJMCBPC_00910|ACJMCBPC_00533	http://www.genome.jp/kegg-bin/show_pathway?lmo03430/lmo:lmo2704%09red/lmo:lmo1759%09red/lmo:lmo0162%09red/lmo:lmo2308%09red
magnesium ion binding	Gene Ontology	GO:0000287	3	14	0.574702	0.800884	ACJMCBPC_02790|ACJMCBPC_01391|ACJMCBPC_00647	http://amigo.geneontology.org/amigo/term/GO:0000287
cell division site	Gene Ontology	GO:0032153	2	9	0.583978	0.800884	ACJMCBPC_01690|ACJMCBPC_02012	http://amigo.geneontology.org/amigo/term/GO:0032153
amino acid transport	Gene Ontology	GO:0006865	2	9	0.583978	0.800884	ACJMCBPC_00694|ACJMCBPC_02832	http://amigo.geneontology.org/amigo/term/GO:0006865
Terpenoid backbone biosynthesis	KEGG PATHWAY	lmo00900	4	20	0.605756	0.806841	ACJMCBPC_00380|ACJMCBPC_01399|ACJMCBPC_01398|ACJMCBPC_02236	http://www.genome.jp/kegg-bin/show_pathway?lmo00900/lmo:lmo0825%09red/lmo:lmo0012%09red/lmo:lmo1365%09red/lmo:lmo1383%09red
Homologous recombination	KEGG PATHWAY	lmo03440	4	20	0.605756	0.806841	ACJMCBPC_00008|ACJMCBPC_00539|ACJMCBPC_00533|ACJMCBPC_01958	http://www.genome.jp/kegg-bin/show_pathway?lmo03440/lmo:lmo2704%09red/lmo:lmo1398%09red/lmo:lmo2308%09red/lmo:lmo0162%09red
Valine, leucine and isoleucine degradation	KEGG PATHWAY	lmo00280	2	10	0.633371	0.806841	ACJMCBPC_01806|ACJMCBPC_01589	http://www.genome.jp/kegg-bin/show_pathway?lmo00280/lmo:lmo1055%09red
Inositol phosphate metabolism	KEGG PATHWAY	lmo00562	2	10	0.633371	0.806841	ACJMCBPC_00225|ACJMCBPC_01803	http://www.genome.jp/kegg-bin/show_pathway?lmo00562/lmo:lmo1066%09red/lmo:lmo0385%09red
Phenylalanine, tyrosine and tryptophan biosynthesis	KEGG PATHWAY	lmo00400	4	21	0.639597	0.806841	ACJMCBPC_01329|ACJMCBPC_01332|ACJMCBPC_01335|ACJMCBPC_01334	http://www.genome.jp/kegg-bin/show_pathway?lmo00400/lmo:lmo1628%09red/lmo:lmo1630%09red/lmo:lmo1633%09red/lmo:lmo1627%09red
D-Alanine metabolism	KEGG PATHWAY	lmo00473	1	5	0.675074	0.806841	ACJMCBPC_02003	http://www.genome.jp/kegg-bin/show_pathway?lmo00473/lmo:lmo0855%09red
RNA polymerase	KEGG PATHWAY	lmo03020	1	5	0.675074	0.806841	ACJMCBPC_00405	http://www.genome.jp/kegg-bin/show_pathway?lmo03020/lmo:lmo2560%09red
Oxidative phosphorylation	KEGG PATHWAY	lmo00190	5	28	0.687191	0.806841	ACJMCBPC_02020|ACJMCBPC_00755|ACJMCBPC_00046|ACJMCBPC_00281|ACJMCBPC_02019	http://www.genome.jp/kegg-bin/show_pathway?lmo00190/lmo:lmo2529%09red/lmo:lmo2530%09red/lmo:lmo0355%09red/lmo:lmo2389%09red
Glyoxylate and dicarboxylate metabolism	KEGG PATHWAY	lmo00630	3	17	0.689176	0.806841	ACJMCBPC_01806|ACJMCBPC_01589|ACJMCBPC_00273	http://www.genome.jp/kegg-bin/show_pathway?lmo00630/lmo:lmo1055%09red/lmo:lmo2425%09red
phosphatase activity	Gene Ontology	GO:0016791	3	15	0.615623	0.806841	ACJMCBPC_02790|ACJMCBPC_01391|ACJMCBPC_00647	http://amigo.geneontology.org/amigo/term/GO:0016791
carbohydrate derivative transport	Gene Ontology	GO:1901264	2	10	0.633371	0.806841	ACJMCBPC_00218|ACJMCBPC_02579	http://amigo.geneontology.org/amigo/term/GO:1901264
cellular response to iron ion	Gene Ontology	GO:0071281	2	10	0.633371	0.806841	ACJMCBPC_02660|ACJMCBPC_02657	http://amigo.geneontology.org/amigo/term/GO:0071281
DNA binding	Gene Ontology	GO:0003677	2	10	0.633371	0.806841	ACJMCBPC_02806|ACJMCBPC_01525	http://amigo.geneontology.org/amigo/term/GO:0003677
ATP synthesis coupled proton transport	Gene Ontology	GO:0015986	1	5	0.675074	0.806841	ACJMCBPC_02020	http://amigo.geneontology.org/amigo/term/GO:0015986
DNA recombination	Gene Ontology	GO:0006310	1	5	0.675074	0.806841	ACJMCBPC_00766	http://amigo.geneontology.org/amigo/term/GO:0006310
aerobic electron transport chain	Gene Ontology	GO:0019646	1	5	0.675074	0.806841	ACJMCBPC_00281	http://amigo.geneontology.org/amigo/term/GO:0019646
serine-type endopeptidase activity	Gene Ontology	GO:0004252	1	5	0.675074	0.806841	ACJMCBPC_02445	http://amigo.geneontology.org/amigo/term/GO:0004252
cell division	Gene Ontology	GO:0051301	2	11	0.678054	0.806841	ACJMCBPC_01690|ACJMCBPC_02012	http://amigo.geneontology.org/amigo/term/GO:0051301
Monobactam biosynthesis	KEGG PATHWAY	lmo00261	1	6	0.730641	0.809326	ACJMCBPC_01783	http://www.genome.jp/kegg-bin/show_pathway?lmo00261/lmo:lmo1435%09red
Nitrogen metabolism	KEGG PATHWAY	lmo00910	1	6	0.730641	0.809326	ACJMCBPC_02333	http://www.genome.jp/kegg-bin/show_pathway?lmo00910/lmo:lmo0811%09red
cell wall organization	Gene Ontology	GO:0071555	1	6	0.730641	0.809326	ACJMCBPC_01849	http://amigo.geneontology.org/amigo/term/GO:0071555
RNA binding	Gene Ontology	GO:0003723	1	6	0.730641	0.809326	ACJMCBPC_00860	http://amigo.geneontology.org/amigo/term/GO:0003723
mismatch repair	Gene Ontology	GO:0006298	1	6	0.730641	0.809326	ACJMCBPC_01504	http://amigo.geneontology.org/amigo/term/GO:0006298
N,N'-diacetylchitobiose import	Gene Ontology	GO:1902815	1	6	0.730641	0.809326	ACJMCBPC_02579	http://amigo.geneontology.org/amigo/term/GO:1902815
oxidoreductase activity	Gene Ontology	GO:0016491	1	6	0.730641	0.809326	ACJMCBPC_02581	http://amigo.geneontology.org/amigo/term/GO:0016491
Folate biosynthesis	KEGG PATHWAY	lmo00790	2	13	0.754033	0.822581	ACJMCBPC_02848|ACJMCBPC_01976	http://www.genome.jp/kegg-bin/show_pathway?lmo00790/lmo:lmo0224%09red/lmo:lmo1551%09red
Nicotinate and nicotinamide metabolism	KEGG PATHWAY	lmo00760	2	13	0.754033	0.822581	ACJMCBPC_01959|ACJMCBPC_02646	http://www.genome.jp/kegg-bin/show_pathway?lmo00760/lmo:lmo0913%09red/lmo:lmo1397%09red
Fatty acid biosynthesis	KEGG PATHWAY	lmo00061	2	14	0.785872	0.838263	ACJMCBPC_02460|ACJMCBPC_01356	http://www.genome.jp/kegg-bin/show_pathway?lmo00061/lmo:lmo0970%09red/lmo:lmo1807%09red
Pentose and glucuronate interconversions	KEGG PATHWAY	lmo00040	2	14	0.785872	0.838263	ACJMCBPC_01478|ACJMCBPC_01479	http://www.genome.jp/kegg-bin/show_pathway?lmo00040/lmo:lmo1086%09red/lmo:lmo1087%09red
pentose catabolic process	Gene Ontology	GO:0019323	1	7	0.776719	0.838263	ACJMCBPC_03044	http://amigo.geneontology.org/amigo/term/GO:0019323
Fatty acid metabolism	KEGG PATHWAY	lmo01212	2	15	0.814028	0.856563	ACJMCBPC_02460|ACJMCBPC_01356	http://www.genome.jp/kegg-bin/show_pathway?lmo01212/lmo:lmo0970%09red/lmo:lmo1807%09red
Vancomycin resistance	KEGG PATHWAY	lmo01502	1	8	0.814924	0.856563	ACJMCBPC_02003	http://www.genome.jp/kegg-bin/show_pathway?lmo01502/lmo:lmo0855%09red
zinc ion binding	Gene Ontology	GO:0008270	1	9	0.846601	0.88341	ACJMCBPC_02806	http://amigo.geneontology.org/amigo/term/GO:0008270
phosphorelay sensor kinase activity	Gene Ontology	GO:0000155	1	10	0.872864	0.904262	ACJMCBPC_02755	http://amigo.geneontology.org/amigo/term/GO:0000155
One carbon pool by folate	KEGG PATHWAY	lmo00670	1	11	0.894636	0.920197	ACJMCBPC_01108	http://www.genome.jp/kegg-bin/show_pathway?lmo00670/lmo:lmo1678%09red
Arginine and proline metabolism	KEGG PATHWAY	lmo00330	1	12	0.912684	0.932103	ACJMCBPC_00014	http://www.genome.jp/kegg-bin/show_pathway?lmo00330/lmo:lmo1260%09red
Pantothenate and CoA biosynthesis	KEGG PATHWAY	lmo00770	1	16	0.958843	0.972348	ACJMCBPC_02182	http://www.genome.jp/kegg-bin/show_pathway?lmo00770/lmo:lmo2046%09red
2-Oxocarboxylic acid metabolism	KEGG PATHWAY	lmo01210	1	22	0.986703	0.993604	ACJMCBPC_01389	http://www.genome.jp/kegg-bin/show_pathway?lmo01210/lmo:lmo1588%09red
Aminoacyl-tRNA biosynthesis	KEGG PATHWAY	lmo00970	7	92	0.999048	0.999048	ACJMCBPC_00455|ACJMCBPC_00913|ACJMCBPC_00914|ACJMCBPC_00915|ACJMCBPC_00804|ACJMCBPC_00759|ACJMCBPC_00369	http://www.genome.jp/kegg-bin/show_pathway?lmo00970/lmo:lmo2198%09red/lmo:lmo1756%09red/lmo:lmo1754%09red/lmo:lmo1896%09red/lmo:lmo1755%09red/lmo:lmo2747%09red/lmo:lmo0228%09red
--------------------
