# Supplementary material for: Transcriptomic and metabolomic insights from functionalized V-shaped Lactiplantibacillus plantarum towards mitigating Candida albicans virulence
Source: Biofilm. 2025 Oct 1;10:100321. doi: 10.1016/j.bioflm.2025.100321 (PMC12549387; doi:10.1016/j.bioflm.2025.100321)
Supplement: Multimedia component 2 [file mmc2.xlsx]

## Sheet: Gene function of global transcr
Amino acid metabolism genes	Gene function	reference
brnQ	carrier protein facilitating the transport of isoleucine, leucine and valine	https://www.uniprot.org/uniprotkb/Q1WFE5/entry
argH	enzyme arginosuccinate synthetase, crucial in the arginine biosynthesis pathway	Nicoloff, H., Arsène-Ploetze, F., Malandain, C., Kleerebezem, M., & Bringel, F. (2004). Two arginine repressors regulate arginine biosynthesis in Lactobacillus plantarum. Journal of bacteriology, 186(18), 6059–6069. https://doi.org/10.1128/JB.186.18.6059-6069.2004
argG	argininoscuccinate synthase, important in the arginine biosynthesis pathway	Nicoloff, H., Arsène-Ploetze, F., Malandain, C., Kleerebezem, M., & Bringel, F. (2004). Two arginine repressors regulate arginine biosynthesis in Lactobacillus plantarum. Journal of bacteriology, 186(18), 6059–6069. https://doi.org/10.1128/JB.186.18.6059-6069.2004
secA	SecA protein, important component in protein translocation in bacteria	https://www.uniprot.org/uniprotkb/Q88YL7/entry
Oxidation reduction process
qorB	quinone oxidoreductase enzyme involved in NADPH-dependent quinone reduction	https://www.uniprot.org/uniprotkb/A0A192YJB7/entry
panE2	catalyzed the NAPH-dependent reduction of ketopantoate into pantoic acid	https://www.ebi.ac.uk/interpro/entry/InterPro/IPR003710/
pox5_4	encodes pyruvate oxidase, important for aerobic growth in L. plantarum	Ma, Y., Shang, Y., & Stephanopoulos, G. (2024). Engineering peroxisomal biosynthetic pathways for maximization of triterpene production in Yarrowia lipolytica. Proceedings of the National Academy of Sciences of the United States of America, 121(5), e2314798121. https://doi.org/10.1073/pnas.2314798121
Carbon metabolism
bglH	Encodes a protein involved in the uptake and utilization of β-glucosides	Marasco, R., Muscariello, L., Varcamonti, M., De Felice, M., & Sacco, M. (1998). Expression of the bglH gene of Lactobacillus plantarum is controlled by carbon catabolite repression. Journal of bacteriology, 180(13), 3400–3404. https://doi.org/10.1128/JB.180.13.3400-3404.1998
manP	encodes a component of the mannose phosphotransferase system	https://www.ncbi.nlm.nih.gov/gene/936437
sorD	encodes sorbitol dehydrogenase enzyme	https://www.ncbi.nlm.nih.gov/gene/6652
Aromatic amino acid metabolism
trpA	encodes the α-subunit of tryptophan synthase	https://www.ncbi.nlm.nih.gov/gene/?term=trpA+in+Lactobacillus+plantarum
trpB	involved in the synthesis of L-tryptophan	https://www.ncbi.nlm.nih.gov/gene/?term=trpB+in+Lactobacillus+plantarum
Ribosomal and translational regulatory activity
rpsF	encodes ribosomal protien S6, a componenet of the 30s subunit of the ribosome in bacteria
rpsR	encodes ribosomal protien S6, a componenet of the 30s subunit of the ribosome in bacteria
rplP	encodes ribosomal protein L16, of the large 60s subunit of the ribosome in bacteria
rplG	ribosomal protein L7/l12
rpsT	ribosomal protein S20, of the small 30s subunit

## Sheet: Biosynthesis of secondary metab
Genes involoved in the secondary metabolite synthesis	Gene function	ref links
crtN	encodes a dehydrosqualene desaturase enzyme, crucial in the biosynthesis of C30 carotenoids like staphyloxanthin, a yellow pigment in bacteria	https://www.uniprot.org/uniprotkb/D3YHN8/entry
agrB	crucial role in the synthesis of the autoinducing peptide (AIP) involved in quorum sensing, in Staphylococcus aureus	https://www.uniprot.org/uniprotkb/Q88S59/entry
lagD	biosynthesis of a class of secondary metabolites called lantipeptides	Tenea, G. N., & Ascanta, P. (2022). Bioprospecting of Ribosomally Synthesized and Post-translationally Modified Peptides Through Genome Characterization of a Novel Probiotic Lactiplantibacillus plantarum UTNGt21A Strain: A Promising Natural Antimicrobials Factory. Frontiers in microbiology, 13, 868025. https://doi.org/10.3389/fmicb.2022.868025
mvaS	encodes for mevalonate-5-pyrophosphate decarboxylase, for biosynthesis of terpenoids	Buntin, N., Hongpattarakere, T., Ritari, J., Douillard, F. P., Paulin, L., Boeren, S., Shetty, S. A., & de Vos, W. M. (2016). An Inducible Operon Is Involved in Inulin Utilization in Lactobacillus plantarum Strains, as Revealed by Comparative Proteogenomics and Metabolic Profiling. Applied and environmental microbiology, 83(2), e02402-16. https://doi.org/10.1128/AEM.02402-16
pox5	involved in the biosynthesis of isoprenoids	Ma, Y., Shang, Y., & Stephanopoulos, G. (2024). Engineering peroxisomal biosynthetic pathways for maximization of triterpene production in Yarrowia lipolytica. Proceedings of the National Academy of Sciences of the United States of America, 121(5), e2314798121. https://doi.org/10.1073/pnas.2314798121
potA_2	spermidine ATP binding protein	https://www.uniprot.org/uniprotkb/Q88ZJ6/entry
potD	spermidine binding periplasmic protein	https://www.uniprot.org/uniprotkb/A0A0N8IJ87/entry
trpA	typically associated with tryptophan biosynthesis, can also play a role in secondary metabolite synthesis	Wang, Y., Chen, P., Lin, Q., Zuo, L., & Li, L. (2024). Whole-Genome Sequencing of Two Potentially Allelopathic Strains of Bacillus from the Roots of C. equisetifolia and Identification of Genes Related to Synthesis of Secondary Metabolites. Microorganisms, 12(6), 1247. https://doi.org/10.3390/microorganisms12061247
gpsA	encodes glycerol-3-[hosphate dehydrogenase, indirectly influences the secondary metabolite synthesis by maintaining the cellular redox balance and the cell metabolites	https://www.uniprot.org/uniprotkb/P61741/entry
